# Supplementary material for: The intersection of health and housing: Analysis of the research portfolios of the National Institutes of Health, Centers for Disease Control and Prevention, and U.S. Department of Housing and Urban Development
Source: PLoS One. 2024 Jan 29;19(1):e0296996. doi: 10.1371/journal.pone.0296996 (PMC10824422; doi:10.1371/journal.pone.0296996)
Supplement: S1 Table — (XLSX) [file pone.0296996.s002.xlsx]

## Sheet: S1 Table
S1 Table. NIH, HUD, and CDC Health and Housing Portfolios (FY 2016-2020).
Agency	Project Title	Project Abstract	Public Health Relevance	Project Number	Fiscal Year	Total Cost
CDC	Evaluation of a Comprehensive Community-Level Approach to Youth Violence Prevention	Project Summary/Abstract Youth violence is a major threat to the health and wellbeing of youths in the U.S. Our project focuses on Richmond, Virginia, a medium-sized city that is ravaged by violence and poverty. In 2014, the rate of homicide among youths was nearly four times the national average. Although prevention science has shown progress in identifying promising youth violence prevention pr…	Project Narrative The goal of the proposed research is to implement and evaluate the impact of a comprehensive community-level youth violence prevention strategy that integrates the Communities That Care prevention system and the Walker Talker community outreach and capacity building approach (CTC PLUS) in three high-risk urban communities. Findings may inform youth violence prevention strategies…	1U01CE002766-01	2016	1189176
CDC	Impact of Neighborhoods and Networks on HIV Prevention and Care Behaviors Among Black MSM in the Deep South	PROJECT SUMMARY This project seeks to use real-time geospatial methods to investigate relationships between Global Positioning System (GPS)-defined activity space neighborhoods, social and sexual networks, and HIV prevention and care behaviors cross-sectionally and longitudinally among Black men who have sex with men (MSM) in the Jackson, Mississippi metropolitan statistical area (MSA) followed o…	PROJECT NARRATIVE This project seeks to use real-time geospatial methods to investigate relationships between GPS-defined activity space neighborhoods, social and sexual networks, and HIV prevention and care behaviors among Black MSM in the Jackson, Mississippi metropolitan statistical area (MSA), a population in the United States heavily impacted by HIV/AIDS.	1U01PS005122-01	2016	262759
CDC	A Comprehensive Parent-Child Prevention Program for Youth Violence: The YEA/MADRES Program	Project Summary We propose to develop, implement, and evaluate an innovative youth and caregiver-engaged, community-based approach to preventing multiple forms of youth violence among low-income urban, Latino boys and girls. We will build on our long-standing collaboration with Latino Health Access (LHA) in Santa Ana, CA, to expand their youth promotoras (lay health workers) network into a compre…	PROJECT NARRATIVE Using a randomized controlled trial, this project will develop, implement, and test the effectiveness of the YEA/Madres program on youth violence and dating violence outcomes for low-income, urban Latino adolescents and their mothers or female caregivers. The YEA/Madres program engages youth and their families in building cognitive and behavioral skills, strengthening relationsh…	1R01CE002907-01	2017	341726
CDC	Component A: A multi-level study of community context and type 2 diabetes and coronary heart disease using electronic health record and new primary data across nested geographies in Pennsylvania	Project Summary Type 2 diabetes is the sixth leading cause of death in the U.S., largely as a result of cardiometabolic complications such as coronary heart disease (CHD). T2D ranges in prevalence from under 4% to almost 18% in counties across the country. The geographic variation can be explained in part by several place-level contextual factors, but the proportion of variance explained by count…	Project Narrative The sixth leading cause of death in the U.S., type 2 diabetes (T2D) ranges in prevalence from under 4% to almost 18% in counties across the country. While a combination of nine county-level measures of mainly socioeconomic, race/ethnicity, and built environmental features explain up to 94% of the variation in T2D prevalence in the Midwest, these same factors explain very little …	1U01DP006296-01	2017	658108
CDC	Component A: Impact of Community Factors on Geographic Disparities in Diabetes and Obesity Nationwide	ABSTRACT Diabetes prevalence has more than doubled in the past two decades, and now nearly 1 in 10 Americans has diabetes. After a similar steep increase, obesity rates among US adults have been stable in the past 10 years, but strong disparities persist and rates are still rising in some groups. Prevention efforts to date have mostly focused on individual-level risk factors. However, a growing b…	PROJECT NARRATIVE Research has linked chronic diseases and their risk factors to community characteristics, suggesting that alteration of social and environmental characteristics may be mutable factors in reducing risk of chronic disease disparities. The proposed application led by NYU School of Medicine aims to collaborate with other funded Centers to examine modifiable community characteristics…	1U01DP006299-01	2017	681614
CDC	Development and pilot testing of a PrEP mobile outreach intervention for women	Women who are involved in transactional sex remain are at substantial risk for HIV infection. Due to a confluence of social and structural factors, transactional sex is relatively prevalent among women from socially and economically marginalized groups, such as women who are Black and/or Latina, transgender, unstably housed/homeless and/or those who use and/or inject drugs. The overarching goal o…	Project Narrative: Given persistent racial and ethnic disparities in new HIV infections among women, our project seeks to promote PrEP uptake among women who engage in transactional sex, many of whom are women of color. For this intervention, we will develop and pilot test a mobile street-based outreach intervention to promote PrEP uptake among women who report recent transactional sex. Ultimatel…	1U01PS005111-01	2017	216362
CDC	CE19-001, The Penn Injury Science Center	PROJECT SUMMARY We propose the Penn Injury Science Center (PISC) as an ICRC at the University of Pennsylvania (Penn) focusing on the reduction of injuries and violence through the highest caliber science, education, and outreach that addresses the intersecting impacts of risk and protective exposures across space and time. Our research ranges in geographic and temporal scale from broad to highly …	PROJECT NARRATIVE We propose the Penn Injury Science Center (PISC) as an injury control research center (ICRC) at the University of Pennsylvania to study how factors in people's lives and environments, that are constantly changing, increase the risk for injury and violence in order to reduce these risks and improve the health and safety of people and communities. The proposed Center will conduct …	1R49CE003083-01	2018	840197
CDC	CHEER Center for the Study of Community Health	Project Abstract THE UAB Center for the Study of Community Health, a University Wide Interdisciplinary Research Center, has adopted specific aims to 1) provide a University platform for community-based participatory research (CBPR); 2) engage stakeholders via education and service; 3) pursue research that enhances community health; and 4) facilitate the translation of evidence-based programs into…	Project Narrative The UAB Center for the Study of Community Health supports community-based research, prevention, outreach, and education to enhance community health in Alabama, a Deep South state with significant health disparities beginning early in life that persist across the life course. CHEER will test the independent and combined effects of two system-level interventions to improve health …	1U48DP006404-01	2018	1
CDC	Prevention Research in the Digital Age: Public and Private Partnerships for Sustainable Impact at Scale	Project Summary: The Yale-Griffin Prevention Research Center (Y-G PRC) continues its focus on chronic disease prevention while expanding its emphasis to Prevention Research in the Digital Age: Public and Private Partnerships for Sustainable Impact at Scale. The Y-G PRC was founded at a time when health promotion strategies generally took place at a local level and were limited by physical space a…	Project Narrative The successful implementation of our project will provide a roadmap for implementation of such interventions in other low-income communities in our region as well as nationally.	1U48DP006380-01	2018	1
CDC	Prevention Research Center of Michigan	The Prevention Research Center of Michigan (PRC/MI) will build on our 20 years of experience partnering with local organizations, residents and institutions in Flint, Michigan to create a safer and healthier futures through high quality community-engaged applied public health research. Our Center is a partnership between the University of Michigan, School of Public Health (UMSPH), Michigan State …	The Prevention Research Center of Michigan (PRC/MI), a partnership between University of Michigan School of Public Health (UMSPH), Michigan State University Division of Public Health, Kettering University, and the Healthy Flint Research Coordinating Center, (HFRCC). Our Center will focus on adapting, implementing and testing Health Promotion Through Environmental Design (HPTED), an innovative app…	1U48DP006397-01	2018	1
CDC	UCI PFAS Health Study	ABSTRACT This study, along with other studies in the CDC PFAS multi-site health study, will determine whether modelled and measured serum concentrations for per- and polyfluoroalkyl substances (PFAS) are associated with a variety of cross-sectional health outcomes in child and adult participants. In addition to the mandatory core protocol, this study will investigate associations of PFAS with wee…	NARRATIVE UC Irvine proposes to be one of the sites in this multi-site study evaluating modelled and measured serum concentrations of per- and polyfluoroalkyl substances (PFAS) and their associations with a variety of cross- sectional health outcomes in child and adult participants.	1U01TS000308-01	2019	1000000
CDC	Michigan Site for ATSDR Per- and Polyfluoroalkyl Substance Contaminated Drinking Water Multi-site Health Study	PROJECT SUMMARY/ABSTRACT Drinking water contaminated by per- and polyfluoroalkyl substances (PFAS) has affected millions worldwide, including Michiganders at over 50 confirmed sites and 64 public water supplies. PFAS exposure has been linked to altered immune, endocrine, and liver function and to abnormal reproduction and development and possibly carcinogenesis. The Agency for Toxic Substances an…	PROJECT NARRATIVE The proposed research will contribute significantly to what is known about the toxicity of per- and polyfluoroalkyl substances (PFAS) and will extend the epidemiological literature to include endpoints that are not well characterized (i.e., immune function). This effort in turn will inform public health responses and policies concerning PFAS exposure by equipping policy makers a…	1U01TS000310-01	2019	1000000
CDC	Evaluating the Impact of Low-income Housing Tax Credits on child abuse and neglect, intimate partner violence, and opioid overdose	ABSTRACT Adverse Childhood Experiences (ACEs) are a critical public health issue in the United States. Three ACEs in particular, child abuse and neglect, exposure to intimate partner violence, and parental opioid overdose, are prevalent and associated with poor behavioral and health outcomes across the life course. A key risk factor for ACEs, parental stress, is often the result of economic press…	PROJECT NARRATIVE Child abuse and neglect, child exposure to intimate partner violence, and parental opioid overdose are critical public health issues that impact health and development across the life course, yet limited research has examined the impact of access to affordable housing on the prevalence of these adverse childhood experiences (ACEs). We will employ a rigorous analytic method, gene…	1R01CE003118-01	2019	349451
CDC	Lupus Midwest Network (LUMEN)	Project Summary Knowledge about lupus is biased towards the severe end of the spectrum of the disease because of difficulty assembling population-based cohorts of persons with lupus. An urgent need to expand the basic epidemiologic understanding of cutaneous and systemic lupus in four content areas (i.e., natural history, treatment, health care access, and disparities) was identified by the Cente…	Project Narrative The Lupus Midwest Network (LUMEN) will shed light on our understanding of how persons with systemic and cutaneous lupus accumulate multiple, interrelated chronic health conditions (multimorbidity) and how multimorbidity contributes to poor outcomes. Insights regarding opioid use in lupus and the healthcare access and gaps that persons with lupus experience will inform clinical g…	1U01DP006491-01	2019	850000
CDC	Manhattan Vision Screening and Follow-Up Study in Vulnerable Populations	Glaucoma is a chronic optic neuropathy resulting in visual field defects, progressive vision loss, and blindness. In the United States, glaucoma is the leading cause of blindness in African Americans. African Americans develop glaucoma at a younger age, progress more rapidly, and are almost 7 times more likely to go blind than non-Hispanic Whites. Rates of glaucoma are projected to increase by 50…	Columbia University in the City of New York proposes a new public health model to increase engagement, detection, and management of glaucoma, vision impairment, cataracts, and other eye diseases in vulnerable populations in New York City. With the support of government, community, University, and industry partners, Columbia University Irving Medical Center Department of Ophthalmology has designed…	1U01DP006436-01	2019	698877
CDC	Packaging and Disseminating the JOIN for ME Program in Low-Income Settings	PROJECT SUMMARY/ABSTRACT The prevalence of overweight/obesity among children and adolescents remains a public health priority. A convergence of evidence supports the efficacy of comprehensive family-based lifestyle approaches for the treatment of pediatric obesity, as reflected in the U.S. Preventive Services Task Force (USPSTF) Grade B recommendation for clinicians to refer identified youth to s…	PROJECT NARRATIVE Relevance: Pediatric obesity is a significant public health concern that disproportionately impacts children from low income backgrounds. Despite the documented efficacy of family-based weight control interventions, very few children have access to such evidence-based programs. The proposed study will test implementation of an evidence-based pediatric weight management intervent…	1U18DP006429-01	2019	747410
CDC	Understanding the epidemiology of firearm injuries in a large urban county: a guide for targeted intervention efforts	ABSTRACT Firearm violence is a major public health problem in the United States (US), and firearm-related mortality far surpasses that in every other country in the world. The goal of this project is to understand the epidemiology of firearm injuries and deaths in a large and diverse population center (Harris County, Texas) in order to identify trends and risk factors to inform prevention efforts…	NARRATIVE Firearm violence is a major public health issue; however, efforts to curb firearm injuries and deaths are hampered by incomplete and out-of-date data. We propose to integrate data from trauma centers, the medical examiner's office, and law enforcement to create a more comprehensive picture of firearm violence, and analyze this data to determine individual and geographic risk factors. Th…	1R01CE003247-01	2020	342190
CDC	Prevalence of community gun violence exposure and consequences for adolescent well-being: identifying sources of heterogeneity to disrupt the cycle of violence	PROJECT ABSTRACT Community violence, defined as intentional, interpersonal acts of violence committed in public places, is a recognized form of trauma that disproportionately impacts youth of color. Past research has linked exposure to community violence with a wide range of adverse outcomes that elevate risk for subsequent violence involvement. But several gaps in the literature remain. First, f…	PROJECT NARRATIVE There is growing consensus that community gun violence exposure and its consequences may extend to youth even if they do not report it and even if they do not hear or see it in person. Because objective statistics on gun violence at the small-area level have not been available for use in population research, existing studies have largely relied on self-reported survey items whic…	1R01CE003261-01	2020	299245
CDC	Exposure to Violence and Subsequent Weapons Use: Integrative data analysis across two urban high-risk communities	We are submitting this application in response to RFA CE-20-006, “Research Grants to Prevent Firearm- Related Violence and Injuries,” with specific regard to Objective One, “research to help inform the development of innovative and promising opportunities to enhance safety and prevent firearm-related injuries, deaths, and crime.” We are applying for Funding Option A, “research projects that rely …	Project Narrative The firearm death rate in the United States is typically the highest among western industrialized nations, with 21,789 intentional violence-related firearm deaths in 2017, one third of whom are in the 15-29 year old age range (CDC, 2019). We collected longitudinal data from two urban samples at high risk for weapons crimes and gun violence exposure (Flint, MI, and Jersey City, N…	1R01CE003302-01	2020	349846
CDC	Physical, Social, and Economic Environments and Firearm Fatalities among Youth	Project Summary / Abstract (30 lines) As a social epidemiologist and junior faculty member at UC Davis, my career goal is to build a program of research that identifies fundamental causes of violence and its determinants, and to use this understanding to test effective approaches to reduce violence-related harm. The relationship between neighborhood-level characteristics and firearm violence is w…	Project Narrative (3 sentences) While the relationship between neighborhood-level characteristics and firearm violence is well recognized, very little is known about the relative importance and joint effects of the multiple and dynamic exposures that make up the neighborhood environment. Describing the range of exposures and their relative importance in predicting youth firearm violence, as well …	1K01CE003224-01	2020	124066
CDC	Effectiveness of Adverse Community Experiences and Resilience (ACER) and Community Organizing for Preventing Youth Violence and ACEs.	PROJECT SUMMARY/ABSTRACT Violence is one of several Adverse Childhood Experiences (ACEs) that can significantly impact children's future physical and behavioral health. Different types of violence against youth, such as child abuse and neglect and community youth violence, often share the same risk and protective factors. Community disadvantage and disorganization are risk factors associated with…	PROJECT NARRATIVE This study will evaluate the Adverse Community Experiences and Resilience (ACE|R) framework for community-level violence prevention through economic, social, and place-based strategies to heal trauma in communities. We will test (a) whether this process has reduced rates of child abuse and neglect and youth violence over the past 4 years of its implementation in the Milwaukee Bl…	1R01CE003191-01	2020	347157
HUD	Assessing the Sustainability of Home-Based Health and Environmental Interventions for Children and Older Adults with Asthma	The objective of this proposal is to assess the sustainability of health outcomes and home environment improvements following initial healthy homes educational/behavioral and environmental interventions among children and elders with asthma. The study uses existing HH cohorts in public or subsidized housing to conduct another follow-up round of health and environmental trigger assessments with 10…		MAHHU0021-16	2016	700000
HUD	Smoke-Free Living in Public Housing: Evaluating Compliance and Refining Enforcement of Smoke-free Housing Policy in New York City Public Housing	The proposed study addresses four key research gaps including: 1) tobacco health disparities and the importance of effective policy interventions; 2) extending the current Smoke-Free Housing Policy (SFHP) literature to include compliance and enforcement; 3) the need to develop replicable, evidence-based SFHP models; and 4) applying methodological innovations for a comprehensive study of secondhan…		NYHHU0034-16	2016	700000
HUD	Assessing the Impact of Smoke-free public Housing on Smoking Behavior, Environmental Tobacco Smoke, other Tobacco use, and Smoking-related Disparities	The study will assess the implementation of a smoke-free housing (SFH) policy implemented in multiunit public housing administered by the Norfolk (VA) Redevelopment and Housing Authority. Data will be collected through longitudinal surveying of residents, focus groups, and environmental sampling and will address the following issues: whether SFH reduces aggregate in-home smoking, resulting in dec…		VAHHU0035-16	2016	504592
HUD	Defining Building Microbial Ecology for Post Remediation Verification of Water Damaged Homes	The goal of the proposed research is to provide a technically-defensible and economically practical tool for defining the dampness-associated fungal contribution to a building’s fungal ecology. Specific objectives include the following: (1) Conduct an extensive, nation-wide field campaign to sample fungi in water damaged and non-water damaged homes; and (2) Leverage this nationwide fungal ecology…		OKHHU0033-16	2016	699958
HUD	Cost-effective approaches to upgrading residential mechanical ventilation systems to control indoor pollutants of both indoor and outdoor origin and improve asthma-related health outcomes	This study, a randomized crossover design, will investigate the effectiveness of three approaches to residential mechanical ventilation systems in existing homes to reduce indoor air pollutants, maintain environmental conditions and ventilation rates, and improve asthma health outcomes. They will also evaluate the impacts on building energy use and the costs of installation and operation for the …		ILHHU0031-16	2016	699611
HUD	Aging Gracefully in Place: An Evaluation of the Capability of the CAPABLE Approach	The National Center for Healthy Housing (NCHH) seeks funding to determine the effect of a tailored multi-disciplinary intervention on an elderly population living in low-income housing. In particular, the goal was to see if the Johns Hopkins University (JHU) Community Aging in Place, Advancing Better Living for Elders (CAPABLE) program could be successfully implemented outside the Baltimore area …		RP-15-MD-008	2016	1116728
HUD	National Evaluation of the Housing and Neighborhood Impact of the HUD Lead-Based Paint Hazard Control (LHC) Program, 1993-2016	The primary aim of this technical study is to use existing secondary data to conduct a large-scale national evaluation of the localized benefits of lead-based paint hazard interventions. Specifically, the study team will measure the impact of funding from HUD’s LHC programs between 1993 and 2016 on property values and neighborhood health and economic outcomes. They will also provide a detailed an…		COLTS0006-17	2017	500000
HUD	Primary Prevention of Lead Poisoning through Targeted Deployment of Community Health Workers	This proposed proof-of-concept study will work towards the long-term goal of reducing lead poisoning among children living in some of West and Southwest Chicago’s most economically challenged communities. It will do so by generating evidence concerning the feasibility, effectiveness and cost-effectiveness of utilizing Community Health Workers (CHWs) to conduct proactive visual inspections in home…		ILLTS0005-17	2017	499987
HUD	A Novel Phytoremediation Method to Cleanup Lead-Based Paint Contaminated Soils: Phase III – Demonstration Study	The primary objective of the proposed investigation is to demonstrate the efficacy of phytoremediation via longer-term, in situ studies in six residential properties in two geographically distant areas in the United States, NJ and TX, characterized by very different climate pattern and soil types. The secondary objective is to develop a guidance manual for implementation of catalyzed vetiver phyt…		MILTS0007-17	2017	492633
HUD	Identification of Factors Impacting Efficacy and Adoption of Low-Cost Point of Use Filters	The proposed research aims to determine the short- and long-term performance of common point-of-use filters (POUs) under water conditions typical of high-risk water systems to develop knowledge needed to protect consumers. The applicant will also develop evidence-based exposure reduction guidelines, outreach strategies to address weaknesses in public education, with a focus on vulnerable, low-inc…		VAHHU0036-17	2017	600000
HUD	Role of measured and observed mold in the development of children’s asthma	Allergic disorders including asthma are major concerns in childhood health. The association between observed dampness and mold (D/M) and asthma is well-established. However, most epidemiologic studies have focused on dichotomous metrics of observed mold that cannot assess dose-response relationships. The goal of the proposed study is to define more precisely the dose-response relationships betwee…		OHHHU0037-17	2017	670000
HUD	Survey of Pest Infestation in Low-income Communities and Evaluation of Cost-Effective Bed Bug Management Techniques	Pest infestation, frequent indoor pesticide applications, and allergens produced from pests continue to be a significant health concern to residents in low-income communities. Resurgence of bed bugs brings new challenges to residents and housing authorities. The objectives of this study are to: 1) Investigate patterns of pest infestation and pesticide use in low-income communities in 4 housing co…		NJHHU0039-17	2017	360000
HUD	Evaluation of Radon Measurement Protocols for HUD Multifamily Structures	There is significant variation in multifamily housing financing program recommendations for the number of individual units in a multifamily building that should be tested for radon. Current recommendations to test 10% (Fannie Mae and Freddie Mac) or 25% (HUD-FHA) of ground-floor units have a low probability of identifying a single unit with radon ≥ 4 pCi/L. Previous studies suggest that at least …		NYHHU0038-17	2017	435000
HUD	Removing Home Hazards for Older Adults Living in Affordable Housing.	This study examines the feasibility of translating fall prevention research on removing home hazards into an effective home hazard removal program delivered in affordable senior housing units This hybrid design study will look at both the effect of the intervention in a real-world setting and the implementation strategy. A hybrid effectiveness/implementation trial will simultaneously establish th…		MOHHU0040-17	2017	665000
HUD	Research, Prototype Testing and Evaluation of Accessible Design Retrofits for Semi-Detached and Non-Detached Houses	Home Innovation Research Lab (Home Innovations) researchers are in the process of developing up to eight research-based prototype building configurations, rooms, or room features to be constructed in the lab, and design documents. If necessary, typical non-accessible configurations will be built first, followed by partial demolition and modification with the pre-determined accessibility solution …		H-21673 CA	2017	835325
HUD	Accessible and Affordable Design for Semi-Detached Housing	Auburn’s Department of Architecture is partnering with the university’s Center for Disability Research and Policy Studies to offer an interdisciplinary team of architects, designers, construction professionals, smart home technologists, people with disabilities, and disability research and policy specialists. The research team is developing incentive-based policy recommendations and preparing too…		H-21674 CA	2017	250803
HUD	Project Re-Envision at UF	The University of Florida’s Shimberg Center for Affordable Housing will develop a series of repurposed interior layouts and fixtures of prototypical small-scale attached housing (SSAH) for different occupant types to test for accessibility, aesthetics, and affordability using multiple assessment tools. Researchers will identify prototypical dwelling plans from a systematically gathered inventory …		H21672CA	2017	531539
HUD	Lowering Children’s Blood Lead Levels by Mitigating Household Lead Paint in Central El Paso, TX.	This study will use a holistic approach strategy, integrating community neighborhood-level education on child lead exposure solutions, with household-level lead hazard detection and mitigation. Three sets of objectives guide the collection of data needed to test the hypotheses: 1) measure child BLLs in previously identified high-risk neighborhoods, geographically map child BLLs, identify and recr…		TXLTS0010-18	2018	699911
HUD	The MI CHILD Study (MIchigan CHildren’s Lead Determination Study)	The absence of recent data characterizing lead exposures in paint, dust, soil, and water while controlling for other key variables has made it difficult to understand the relative importance of different sources. This evaluation will help to fill this evidence gap by analyzing data collected by Michigan Dept. of Health and Human Services’ (MDHHS) lead poisoning prevention program to characterize …		MDLTS0009-18	2018	596830
HUD	Analysis of Benefits of Abatement Techniques and Effectiveness in the HOME Study (the ABATE HOME Study)	This study builds on a previously HUD-sponsored work, the Evaluation of the HUD Lead Hazard Control Grant Program, the HOME Study. The three main objectives of this study are; (1) To determine the efficacy of the type and intensity of lead hazard control interventions used in the HOME Study (2003-2006) on blood lead levels and neurobehavioral factors; (2) to identify which housing interventions a…		MDLTS0008-18	2018	650000
HUD	Linking Microbial, SVOC and Pro-Inflammatory Exposures in Homes to Childhood Asthma Severity: A Community Filter Forensics Approach.	This study proposes to investigate and compare the Filter Forensics and Community Filter Forensics approaches for assessing home exposures and asthma outcomes in a low-income urban community in Austin and demonstrate the feasibility of scaling up Community Filter Forensics to a statewide home and asthma assessment campaign. The study will be divided into two phases. In Study Phase I, the team wil…		TXHHU0046-18	2018	798498
HUD	Urban Fungal Exposure, Sensitization and Asthma Among a Low-income Population	Despite the established link between sensitization to the fungus Alternaria alternata (A. alternata) and asthma, the importance of domestic A. alternata exposure to allergic disease in lower-income urban communities remains poorly understood relative to cockroach, dust mite and mouse exposures. This proposal directly builds on a prior HUD funded work and has the objectives to address critical kno…		NYHHU0042-18	2018	991572
HUD	Reducing Older Adult Asthma Disparities Extension study (ROAAD-X)	The ROAAD-X study will provide evidence as to whether a scaled down version (fewer home visits) of an innovative Community Health Worker-led multi-trigger, multi-component asthma home-visiting intervention with strong clinical-community linkages, has the potential to improve asthma control and healthcare utilization for older adults with asthma. The ROAAD-X study will enroll eligible participants…		MAHHU0045-18	2018	1000000
HUD	The Houston “Breathe Easy” Healthy Homes-Based Model for Multifamily Rental Communities.	This project proposes to use data on environmental exposures and health from two previous studies, supplemented with innovative biomarker analyses, to strengthen our understanding of home environmental exposures and their relationships to health. That knowledge (with input from the affected community and key stakeholders) will then be used to refine, implement, and evaluate a “Healthy Homes”-base…		TXHHU0043-18	2018	1000000
HUD	Optimizing the Impact of Smoke-Free Residential Policies using an Evidence-Informed Implementation Approach	No evidence-based approaches are available to support implementation of smoke-free (SF) housing policies by public housing authorities (PHAs) to ensure that HUD’s rule yields optimal benefits for residents. This study uses six key implementation strategies identified in earlier research on the experiences of PHAs that adopted SF policies before the rule was effective. The primary objective is to …		MAHHU0041-18	2018	999912
HUD	Sustainable Air Quality Control in Affordable Housing Near Highways	The goal of this study is to develop a performance‐based evaluation framework specific to multi-family housing near highways that considers air quality benefits, indoor comfort, and sustainability of various HVAC and air-filtration systems. The study has two main objectives: (i) to quantitatively assess the indoor air quality benefits derived from use of high efficiency filters and optimization o…		MAHHU0044-18	2018	779935
HUD	American Healthy Homes Survey II	This was a nationally representative indoor environmental field survey of noninstitutional U.S. housing in which children can reside. HUD's primary objective was to track the prevalence of lead-based paint (LBP) and LBP hazards in this and in two previous surveys. HUD teamed with the EPA to collect drinking water samples for lead analysis, dust samples for mold, pesticide wipe samples, and air sa…		DU203NP-15-D-05	2018	4300000
HUD	Housing Subsidies and Child Development	This project investigates relationships among living in HUD-assisted housing as a teen, exposure to adverse childhood experiences (ACEs), and chronic disease risk later in life. It will link HUD administrative data with the National Longitudinal Study of Adolescent to Adult Health (Add Health)—a nationally-representative, panel dataset—that includes self-reported (e.g. depression, substance use) …		H-21676CA	2018	311871
HUD	Reducing Metal Exposures in the Home: A Pilot Intervention	This study will focus on the effects of take-home contamination on children’s blood lead levels. The pilot study will characterize 60 homes of low-wage construction workers living with a child and evaluate interventions to reduce take-home contamination, and the effectiveness in reducing metals in household dust and residents’ blood. Intervention groups will be assigned to different combinations …		MALTS0013-19	2019	670799
HUD	Help Eliminate Lead Program (HELP)	This study will evaluate the existing HELP program in Galesburg, IL. The HELP Program provides services to communities with documented lead problems and is being offered to the City of Galesburg in rural Illinois as a pilot program. Services provided to eligible households prioritize pre-1978 housing units where an EBL child resides. Homes are selected according to age and condition of the struct…		ILLTS0014-19	2019	700000
HUD	Development of a Test Kit for Lead Clearance Testing	This study builds on previously awarded HUD-sponsored work, Enhancing the Performance of Spot Test Kits for Lead Based Paint Using Solid-Phase Dilution. The main objective of this study will be to develop a fast, on-site procedure to determine clearance after lead hazard control work. QuanTech will develop the test kit based on previous research developing a test kit to determine the presence or …		MDLTS0012-19	2019	611534
HUD	Drinking water lead remediation strategies for Illinois homes with domestic wells.	The objectives of this study are: 1) to identify predictors of water lead levels in tap water of homes with private wells, and 2) to characterize the cost and efficacy of interventions to reduce tap water lead in homes with private wells. Few states have any regulations to test well water for lead content. UIC will generate information to inform prioritization of homes with private wells for wate…		ILHHU0052-19	2019	999999
HUD	Improving Health and Indoor Air Quality for Older Adults with Asthma	This study tests the effectiveness of portable high efficiency air filtration units in improving indoor air quality and reducing asthma symptoms and healthcare utilization among 100 older adults (age 55+) with asthma living in smoke-free public or other federally assisted housing. The research will be conducted in units with gas stoves, which are known to emit contaminants that can trigger asthma…		MAHHU0048-19	2019	999999
HUD	Air filtration to improve indoor air quality (IAQ) and chronic obstructive pulmonary disease (COPD) outcomes in a high-risk urban population of U.S. military veterans.	The primary goal of this study is to investigate the effectiveness of stand-alone air filtration for improving indoor air quality (IAQ) and chronic obstructive pulmonary disease (COPD) outcomes in a high-risk urban cohort of 80 U.S. military veterans with COPD. Additional secondary goals of the study are to: (1) investigate housing-related factors that may contribute to COPD exacerbation; (2) inv…		ILHHU0049-19	2019	1000000
HUD	Implementation and cost determination of an Assessment-Based Pest Management (APM) protocol for German cockroaches; and evaluations of bed bug heat treatment in US HUD Housing Authorities	This study assesses the efficacy and cost of Assessment-based Pest Management (APM) protocols for controlling cockroaches and bed bugs in public and other HUD-assisted housing. The researchers will study how the determination of pesticide resistance among cockroach populations can be incorporated into pest management protocols and will test the efficacy of different heat systems for bed bug contr…		VAHHU0050-19	2019	756570
HUD	Transformative Interventions for Cockroach, Endotoxin and Allergen reduction to Sustain a healthy home Environment.	Working with public housing agencies and the Lumbee Tribe, this study will test a new pest control protocol for eradicating cockroach infestations and reducing cockroach allergen levels in homes in both urban and rural communities in North Carolina. Community members and pest management professionals will be included to help ensure the success of the study and the future application of study find…		NCHHU0053-19	2019	999295
HUD	The Impact of Housing Assistance on Residential Environmental Exposures	Prior research suggests housing assistance programs are important social and health policy tools since housing assistance is associated with improved physical and mental health for children and adults. However, it is unclear which attributes of housing assistance are contributing to improved health. This study investigates the impact of HUD housing assistance on exposure to indoor environmental c…		DCHHU0054-19	2019	850000
HUD	EXTRACT Study (EXTRACTing Indoor Pollutants with Proper Ventilation)	This study will evaluate the effectiveness of the installation of kitchen range hoods to reduce moisture and gas stove-generated NO2 and other contaminates compared with the effectiveness of bathroom fans, the latter being the more common approach to achieving compliance with ASHRAE ventilation standard 62.2, in 120 single family homes undergoing weatherization. The main objective of the study is…		MDHHU0051-19	2019	799999
HUD	Impact Lead – Kansas City	The grantee will partner with The Kansas City Health Department Childhood Lead Poisoning Prevention Program and Children’s Mercy Kansas City Environmental Health Program to study how different interventions have made housing lead safe and if this leads to fewer lead poisoned children among those who move into a home after remediation activity. An existing lead testing data base will be used to ev…		MOLTS0019-20	2020	699997
HUD	Detroit Lead Technical Study	The granteewill partner with the Michigan Department of Health and Human Services, CLEARCorps Detroit, and the Detroit Health Department to study the cost-effectiveness of protecting children from lead exposure through improved temporary emergency relocations, and new permanent voluntary relocations. Where full lead remediation is delayed, it is critical to support families with a child with an E…		MILTS0015-20	2020	699171
HUD	A New Paradigm for Environmental Lead Reduction: Community Lead Screening	The grantee will partner with Indiana University and Purdue University Indianapolis to further validate and scale-up a household lead screening kit to detect environmental lead hazards in two of Indiana’s largest counties. The study’s goal is to prove that their screening kit will make household lead risk assessments more cost-effective. The kit would do this by allowing health departments to tar…		INLTS0017-20	2020	700000
HUD	Targeting Homes with High Lead Exposure Risks by Leveraging Big Data and Advanced Machine-Learning Algorithms	The grantee will partner with three HUD LHC grantees: City of Greensboro, NC; City of Fort Wayne, IN; the Indiana Housing and Community Development Authority, and with RTI International to use existing databases to define a “lead exposome” – combining all of the potential contributors to lead exposure in one place. Compiling data linking a child’s total lead exposome to previously collected blood…		INLTS0020-20	2020	449995
HUD	University of Nevada, Las Vegas Tile Investigation and Lead Evaluation Study (UNLV TILES)	The grantee will study a knowledge gap surrounding the extent of potential hazards associated with the lead content of commercially available ceramic tile. The applicant will purchase a variety of ceramic tiles and determine the lead content using X-ray fluorescence analysis. This will be followed by measuring the dust lead levels on the tile and the lead content of dust generated during demoliti…		NVLTS0016-20	2020	530891
HUD	Evaluating the Long-Term Efficacy of Residential Lead Remediation and Its Impact on Children’s Cognitive Levels in the City of Lancaster, PA	The grantee will partner with the Partnership for Public Health and the City of Lancaster to study the long-term effectiveness of lead hazard control activities and investigate the duration of residence in a lead remediated home on cognitive outcomes. The study will use the 425 homes remediated in Lancaster over the past 18 years. They will perform lead hazard risk assessments to determine the di…		PALTS0018-20	2020	699139
HUD	Engaging residents to maximize the impacts of housing rehabilitation programs	The primary goal of the study is to evaluate the effectiveness of integrating resident engagement in homes participating in lead and healthy homes rehab programs to sustainably improve housing conditions and to evaluate the combined influence of housing rehabilitation and resident engagement on exposures to SVOCs, lead, and allergens. The objectives of the study are 1) to assess the influence of …		MAHHU0060-20	2020	927069
HUD	Better Recognition of Exposure to Asthma Triggers in the Home Environment using Smartphones (BREATHE-Smart)	The goal of this project is to develop and validate a rapid, point-of-care, smartphone-based test of house dust for semiquantitative detection of inhalant allergens which commonly cause asthma symptoms. The applicant hypothesizes that their system will be consistent with allergen measurement by the HUD standard protocol and better than questionnaire responses used as standard-of-care in homecare …		OHHHU0057-20	2020	999884
HUD	Cockroach Eradication through Community Engagement: Empowering Residents to Improve their Health	Although the association between cockroach allergens and asthma has been known for decades, effective and sustainable cockroach management plans have not been consistently implemented in affordable multiunit housing. Additionally, residents are rarely involved in pest management, thus denying them the opportunity to improve the IEQ of their homes. The main objective of this study (accounting for …		KYHHU0061-20	2020	400000
HUD	Control of House Mouse Infestations, Ectoparasites, and Allergens	The objectives of the proposed study are to: 1) evaluate the cost-effectiveness of integrated house mouse management programs by comparing the cost and effectiveness of three different mouse treatment programs in multifamily apartment buildings with varying degrees of interventions from low to high; 2) evaluate the effect of integrated house mouse control programs on mouse allergen reduction in h…		NJHHU0055-20	2020	641756
HUD	The Association Between Indoor Air Pollution and Cardiopulmonary Health	The overall objective of the study is to examine exposure to air pollution (black carbon, PM2.5 and NO2) in the homes of 100 adults ≥ 60 years of age of low-income status (eligible participants include residents of HUD subsidized housing) in the Greater New Orleans. Black carbon, a primary constituent of PM2.5, will be measured at baseline and at 6 months using both personal monitoring and statio…		LAHHU0058-20	2020	999019
HUD	Preventing Injuries to Children Through Home Safety Modifications	This study combines the child injury prevention expertise of the Johns Hopkins Center for Injury Research and Policy faculty with the home modification and community outreach expertise of GHHI to demonstrate and address the gap between what is known to work for preventing child home injuries and the uptake of those prevention approaches by high-risk families. The study team will use the CHASE Too…		MDHHU0059-20	2020	999871
HUD	Evaluating the Long-Term Effectiveness of Healthy Homes Interventions	The study has two major interrelated objectives: (1) Determining the effectiveness and longevity of healthy homes interventions and education for reducing unintentional injuries and fires resulting from housing-related hazards; and (2) Determining the barriers and incentives affecting future use of these cost-effective strategies. It builds on a previously awarded Healthy Homes Production grant, …		AZHHU0056-20	2020	624250
HUD	Impact of RAD on Children's Health	Investigation of impact of RAD Developments on Children's health in New York State using HUD and Medicaid data		H-21696 CA A01	2020	360000
HUD	Impact of RAD on Children, Nationally	Studies impact of RAD redevelopment on families with children nationally using surveys and indepth interviews, including child health outcomes		H-21697 CA	2020	390000
HUD	Education Interventions and Supports during COVID-19	The goal of this project is to understand how Public Housing Authorities (PHAs) responded to the needs of resident youth enrolled in 6th through 12th grade during the pandemic. The project investigates the impact of COVID-19 on educational services, residents' health, and social needs. It will survey up to nine Public Housing Agencies who received funding from Resident Opportunities and Self-Suff…			2020	1
HUD	ASSESSING COSTS AND BENEFITS OF CHICAGO’S CDBG-FUNDED HOMEMOD PROGRAM	The City of Chicago’s HomeMod Program provides home modifications for low- and moderate-income people who are under the age of 60 and who have disabilities. The U.S. Department of Housing and Urban Development (HUD) provides roughly 71 percent of the program’s funding through its Community Development Block Grant (CDBG) program. This study used Chicago’s HomeMod program to determine whether the h…		H-21677CA	2020	333622
HUD	Evaluation of HUD’s Older Adult Home Modification Grantee Program	HUD’s Office of Lead Hazard Control and Healthy Homes (OLHCHH) is launching a new Older Adult Home Modification Grant Program (OAHM Program) to help older adults function better and remain safely in their own homes. OAHM Program grantees will deliver low-barrier, high-impact, low-cost, person-centered home modifications to low-income older adults, with the goal of enabling homeowners to live in t…		86614620C00004	2020	851635
NIH	The Impacts of Early Neighborhoods on Racial Disparities in Adult Health Outcomes	﻿ DESCRIPTION (provided by applicant): We have come to understand that racial disparities in adult health outcomes are affected by exposures and experiences over the life span. Early life exposures and experiences 1) affect later health outcomes 2) accumulate over time and 3) vary tremendously by racial group. Life course research has focused primarily on specific aspects of childhood family cont…	PUBLIC HEALTH RELEVANCE: This project uses two complementary longitudinal datasets and multiple novel methods to examine the childhood contextual determinants of racial disparities in a variety of health outcomes in adulthood. We first provide upper bound estimates of the plausible total impact of all childhood contextual factors on racial disparities in adult cardiovascular, metabolic, mental, a…	1R56AG052513-01	2016	300000
NIH	Risk for Alzheimer's Disease and Cognitive Decline in Project TALENT	RISK FOR ALZHEIMER'S DISEASE AND COGNITIVE DECLINE IN PROJECT TALENT ABSTRACT [rev. June 15, 2016] Higher educational attainment is associated with preserved cognitive performance in older age and reduced risk for Alzheimer's Disease (AD) and other dementias. The mechanisms underlying these associations are unclear, but possible explanations include: direct protective effects of more education; p…	n/a	1R01AG056163-01	2016	1310273
NIH	Pathways to Brain Health for African Americans: A Community-Based Participatory Research Study	PROJECT SUMMARY The proposed studies will use community-based participatory research methods to investigate (1) the relative contributions of different modifiable health and lifestyle factors to age-related cognitive decline in African Americans, and (2) identify early predictors of cognitive decline and conversion to aMCI and AD, and understand how the health and lifestyle behaviors influence ri…	PROJECT NARRATIVE With this R01 proposal for “Pathways to Brain Health in African Americans: A Community-Based Participatory Research Study” the African-American Brain Health Initiative (AABHI) at Rutgers University- Newark seeks to investigate (1) the relative contributions of different modifiable health and lifestyle factors to age-related cognitive decline in African Americans, and (2) identif…	1R56AG053961-01	2016	582800
NIH	PrEP Uptake and Adherence Among Young Black MSM: Neighborhood and Network Determinants	PROJECT SUMMARY This project seeks to use real-time geospatial methods to investigate relationships between Global Positioning System (GPS)-defined activity space neighborhoods, social and sexual networks, and HIV pre-exposure prophylaxis (PrEP) uptake and adherence cross-sectionally and longitudinally among young Black men who have sex with men (MSM) in the Chicago IL metropolitan statistical ar…	PROJECT NARRATIVE This project seeks to use real-time geospatial methods to investigate relationships between GPS-defined activity space neighborhoods, social and sexual networks, and HIV pre-exposure prophylaxis (PrEP) use and adherence among young Black MSM in the Chicago IL metropolitan statistical area, a population in the United States heavily impacted by HIV/AIDS.	1R01MH112406-01	2016	566521
NIH	Early Life Stress and the Environmental Origins of Disease: a Population-based Prospective Longitudinal Study of Children in Rural Poverty	Project Summary/ Abstract The inverse association between SES and health is well established. Its underlying causes are not. This application leverages and extends an active prospective longitudinal cohort of children and families in rural poverty to test key hypotheses about the ways in which early psychosocial and chemical exposures (0-5yrs) adversely affect pediatric health outcomes in the are…	Project Narrative This project addresses a topic of substantial public health relevance, namely the developmental origins of physical and mental health problems that underlie a wide range of high prevalence conditions that are heightened in the context of poverty, that are preventable, and that disproportionately burden the poor. It does . so using a predominantly low-income, rural prospective lo…	1UG3OD023332-01	2016	1624443
NIH	Identifying Newborns at Risk of Adverse Neurodevelopmental Outcomes and Obesity from Air Pollution.	PROJECT SUMMARY: The goal of the Columbia Center for Children’s Environmental Health (CCCEH) is to contribute to the ECHO consortium and to develop, validate, and implement an urgently needed new biomarker measurable in an easy-to-obtain, small-volume cord blood sample that reflects prenatal exposure to widespread environmental pollutants, polycyclic aromatic hydrocarbons (PAH), and is predictive…	PROJECT NARRATIVE: The Columbia Center for Children’s Environmental Health (CCCEH) will contribute its unique cohorts to the ECHO consortium and will develop, validate, and implement an urgently needed new biomarker measurable in cord blood that reflects prenatal exposure to environmental polycyclic aromatic hydrocarbons (PAH) and is predictive of risk of adverse outcomes in the domains of obesit…	1UG3OD023290-01	2016	1508760
NIH	The microbiome as a potential mediator of socio-economic disparities in preterm infant neurodevelopmental trajectories from NICU discharge to school age	Project Summary/Abstract The goal of neonatal intensive care unit (NICU) care is not just survival of preterm infants, but also intact neurodevelopment for these vulnerable patients. Many factors affect neurodevelopment. Identification of factors that are modifiable at a time point early enough to improve the developmental trajectory of an individual infant is needed. While preterm infants are di…	Project Narrative Preterm infants are at risk for poor neurodevelopmental outcome due to their degree of prematurity, hospital course, and home environment. This proposal will study the changes in the bacterial colonization patterns of the infants in the context of their home environment to identify a potentially modifiable factor that may influence brain development and thus school readiness for…	1UG3OD023281-01	2016	1661003
NIH	A prospective study of critical environmental exposures in formative early life that impact lifelong health in rural US children: the New Hampshire Birth Cohort Study	Project Summary/Abstract: Major gaps exist in our knowledge of the health impacts of widespread and dramatically expanding exposures among children in the US. Children from rural regions are particularly understudied, but may experience higher exposures to contaminants by drinking unregulated water; from household air pollution from wood stoves; and consequent to their rural and changing landscap…	Relevance: The purpose of this application is to investigate new hypotheses and contribute critical exposomic data to address major gaps in our knowledge about early life environmental influences on child health and development in a rural US pregnancy cohort.	1UG3OD023275-01	2016	1325423
NIH	Cumulative Effects of Prenatal Stress and Chemical Exposures on Child Development	PROJECT SUMMARY We propose to integrate two pregnancy cohorts currently under recruitment at the University of Illinois and the University of California, San Francisco (UCSF) to form a larger geographically, socio-economically, racially and ethnically diverse cohort (ECHO.CA.IL) to study the cumulative impact of chemical exposures and maternal psychosocial stress on birth outcomes and early neuro…	PROJECT NARRATIVE This research will explore the impact of exposure of mothers to endocrine disrupting chemicals and chronic stress during pregnancy on both birth outcomes and early neurodevelopment. Ultimately, the results will inform intervention strategies, including environmental and social policies that seek to eliminate the double jeopardy of chemical and social stressors on children's heal…	1UG3OD023272-01	2016	1428310
NIH	Environmental Influences on Child Health Outcomes in Puerto Rico (ECHO-PRO)	PROJECT SUMMARY: Exposure to a complex mix of environmental stressors during critical fetal and childhood development periods is an important yet understudied area of public health, particularly when coupled with psychosocial and other factors that may modify the effects of these exposures. Existing studies usually investigate the effect of single toxicants or exposures and so do not reflect the …	PROJECT NARRATIVE Exposure to multiple chemicals in the environment during critical fetal and early childhood development periods is an important yet understudied area of public health. In collaboration with the larger ECHO Consortium, ECHO-PRO will contribute data, biological samples, and knowledge that allow us to better understand how these environmental exposures affect child health outcomes …	1UG3OD023251-01	2016	1240428
NIH	Preconception stress exposure: Impact on pregnancy and offspring neurodevelopment	PROJECT SUMMARY The Developmental Origins of Health and Disease model, that the early life environment has widespread consequences for later health, has been applied primarily to the role of prenatal stressors on offspring outcomes. Despite compelling new evidence that vulnerable exposure windows occur prior to conception, very little is known about the impact of preconception stress exposure on …	PROJECT NARRATIVE Relevance to Public Health The negative effects of prenatal stress on offspring health are well established, but there remains little understanding of the influence of stress before conception despite known effects on biological systems that are important for a healthy pregnancy. We will examine the effects of maternal preconception stress exposure on pregnancy health and neurod…	1UG3OD023244-01	2016	1547723
NIH	Urban Transportation Infrastructure and Weight	Project Summary/Abstract Obesity affects more than one out of every three U.S. adults and even higher proportions of African Americans and Latinos. While behavioral weight management interventions tend to have limited scope and are associated with only temporary small weight loss, environmental interventions, such as the provision of infrastructure to support physical activity, have the potential…	Project Narrative The proposed project will examine relationships between neighborhood active transportation infrastructure (e.g., sidewalks, bicycle lanes and paths, intersections with pedestrian signals) and adult body mass index (BMI). While it is recognized that neighborhood features are associated with individual health behaviors, there is little evidence of the relationship between active t…	1F31NR016897-01	2016	43576
NIH	Social Network Engagement and HIV Risk among Homeless Former Foster Youth	PROJECT ABSTRACT Reports estimate nearly 2 million unaccompanied homeless youth aged 13-24 in the United States each year.1 Nearly 40% of these youth were formerly a part of the foster care system.2 Research has demonstrated that homeless youth are at elevated risk for HIV3-10 and a separate body of research has reported elevated risk for HIV among foster and former foster youth.11-14 Thus, the a…	PROJECT NARRATIVE Many homeless youths have histories of foster care involvement; an experience that is associated with disorganized network engagement and with higher rates of engagement in HIV risk behaviors (unprotected sex, concurrent sex partners, sex under the influence, exchange sex), yet no empirical research has explored the extent to which foster care experiences impact these outcomes, …	1F31MH112251-01	2016	36137
NIH	Health and Air Pollution Near Urban Oil Drilling Sites	PROJECT SUMMARY / ABSTRACT To address the potential environmental and health implications of oil development in close-­proximity community exposures of vulnerable populations, we propose to study a community in Los Angeles CA in which an existing intra-­community oil drilling facility, dormant for several years, is about to resume drilling operations. Prior site operations have been associated wi…	NARRATIVE Urban oil drilling is increasingly becoming a common occurrence and has the potential release multiple air pollutants, including volatile organic compounds which can be harmful to human health. This project will take advantage of a natural experiment in South Los Angeles (the temporary shutdown of operations with a planned resumption of drilling activities) and provides a unique opportu…	1R21ES027695-01	2016	264082
NIH	A psychological-behavioral intervention for physical activity in type 2 diabetes	Most of the 29 million Americans with type 2 diabetes (T2D) do not achieve recommended levels of physical activity (PA), and such inactivity is linked with major T2D complications and death. Unfortunately, many existing interventions to improve activity in T2D are intensive and difficult to implement in clinical care settings. Motivational interviewing (MI), a more widely applied technique, is as…	The majority of people with type 2 diabetes are not able to maintain recommended levels of physical activity, and low activity is linked to more diabetes complications and a greater risk of death. We propose a new program to increase physical activity in people with type 2 diabetes by combining a motivational/goal-setting program with psychological activities to improve mood, optimism, confidence…	1R21DK109313-01A1	2016	256500
NIH	Peer-Facilitated Physical Activity Intervention Delivered During Methadone Maintenance	ABSTRACT There are 2.5 million Americans who abuse or are dependent on opioids. Methadone maintenance treatment (MMT) is the most common treatment for opioid dependence. While MMT has been effective in improving drug use outcomes, the overwhelming majority continue to engage in unhealthy lifestyles (e.g., physical inactivity) that lead to significant mental and physical health morbidities such as…	Project Narrative We propose to develop a novel, multilevel peer-facilitated physical activity (PA) intervention tailored to physically inactive patients receiving methadone maintenance treatment (MMT). Peers may play a particularly important role in increasing physical activity among MMT patients who face unique and significant barriers to PA (e.g., depression, smoking, triggers for drug use in …	1R21DA041553-01A1	2016	223516
NIH	Exploring Social Networks and Social Capital for Cancer Screening among Minorities in Public Housing	PROJECT SUMMARY/ABSTRACT Only one in four adults aged 50-64 have received the core set of preventive services (i.e., mammography, colonoscopy, influenza vaccination). As the baby boomer generation continues to get older, there will be a need for greater understanding regarding how people “age in place” and for interventions to support healthy aging in place, especially among the most vulnerable m…	PROJECT NARRATIVE This project will be the first step in understanding and exploring the social networks of public housing residents aged 50-75 years old as they relate to cancer prevention behaviors. The creation of a targeted, peer-led intervention to promote cancer prevention behaviors among low-income, public housing residents will aid in the reduction of cancer mortality disparities. The pro…	1K01CA204456-01A1	2016	170212
NIH	Sleep, Biological Stress, and Health among Toddlers Living in Socioeconomically Disadvantaged Homes	PROJECT SUMMARY Healthy sleep is important to behavioral, neurobiological, and physiologic health. Emerging literature suggests that stress biomarkers, such as cortisol, C-reactive protein (CRP), and body mass index (BMI) increase when healthy sleep habits are not regularly practiced among older children and adults. These biomarkers are associated with stress and increased risk for future disease…	PUBLIC HEALTH RELEVANCE The experience of socioeconomic adversity is a chronic stressor that may result in poor sleep, including shortened sleep duration and poor sleep efficiency beginning early in life. The occurrence of poor sleep early during critical developmental periods, such as toddlerhood, may interfere with the young children's ability to maintain homeostasis within their stress respons…	1K23NR016277-01A1	2016	152515
NIH	Disparate Exposures, Disparate Outcomes: The Effect of Cumulative Disadvantage	Project Summary/Abstract Scientific evidence increasingly indicates that adult disparities in health outcomes and socioeconomic status (SES) originate in childhood, the prenatal period, or preconception. The proposed research investigates whether disparities in adverse pregnancy outcomes are related to prenatal air pollution exposure, and to what extent combined exposures to adverse pregnancy out…	Project Narrative Although adverse exposures sustained during prenatal development and childhood may contribute to a cascade of health and developmental effects into adulthood, the combined effects of multiple adverse exposures on health and development are not well understood. The proposed research uses longitudinally linked, georeferenced data that tracks children from the prenatal period throu…	1K99MD011304-01	2016	128736
NIH	Material Hardship as a Targetable Measure of Poverty in Pediatric Cancer	PROJECT SUMMARY The objective of the proposed study is to reduce residual morbidity and mortality in pediatric cancer by laying the groundwork for the design of interventions targeting social determinants of health outcomes, specifically poverty. Sequential clinical trials have resulted in steady improvements in survival for children with acute lymphoblastic leukemia (ALL) through incremental adv…	PROJECT NARRATIVE Despite highly standardized care, poor children in the United States are more likely to die of their leukemia than wealthier children, yet no systematic efforts to address poverty's impact on outcome exists in pediatric cancer care. We will utilize a multi-center clinical trial for children with acute lymphoblastic leukemia to evaluate whether household material hardship (HMH) —…	1K07CA211847-01	2016	133475
NIH	Cognitive Decline, Brain Aging, Physical Environment, and Mobility	Project Summary/Abstract Mobility, defined as an individual’s ability to move about effectively in his or her surroundings, is vital for the independence and quality of life of older adults. Despite the severe burden of mobility limitations on both the individual and the public health system, effective strategies to promote mobility are sparse. Environmental factors and brain aging are both assoc…	Project Narrative Age-related mobility limitations are common and costly, but we lack effective prevention and intervention strategies. This proposal aims to better understand the environmental contributors to mobility limitations which could be the target of future population-level prevention strategies. In particular, we aim to understand how age-related cognitive declines can make some individ…	1R21AG054666-01	2016	216130
NIH	Engaging Seronegative Youth to Optimize HIV Prevention Continuum	Project Summary/Abstract Young people at highest risk for HIV in the U.S. will be gay, bisexual transgender youth (GBTY) and homeless youth (HY) in communities with high HIV incidence and overwhelmingly Black and Latino. Focusing on Los Angeles and New Orleans, seronegative youth at highest risk for HIV will be screened in homeless shelters and gay-identified community-based organizations (CBO). …	n/a	1U19HD089886-01	2016	597620
NIH	Optimizing the HIV Treatment Continuum with a Stepped Care Model for Youth Living with HIV	Project Summary/Abstract Among the 62,400 Youth Living with HIV (YLH) aged 12-24 years old, 36% are linked to health care and only 6% of YLH are virally suppressed.1 It is imperative that YLH achieve viral suppression in order to reduce the probability of infecting others, as well as increasing the length and quality of their own life. Stepped Care is a strategy used in managing other chronic dis…	n/a	1U19HD089886-01	2016	489367
NIH	Improving ART Adherence Through Urban Gardening and Peer Nutritional Counseling in the Dominican Republic	In recent years, access to antiretroviral therapy (ART) for HIV has increased dramatically in Latin America and the Caribbean (LAC) and in particular in the Dominican Republic (DR); however, food insecurity and poor nutrition have emerged as barriers to ART utilization and adherence among people living with HIV (PLHIV), especially in low-resource settings. Our pilot work in the DR found that 68% …	NARRATIVE This study proposes to develop, implement, and evaluate the acceptability, feasibility, and preliminary effectiveness of a culturally appropriate, multi-component intervention combining peer-led nutrition education with sustainable urban gardening to support the goal of improving ART adherence and virologic suppression for PLHIV in the Dominican Republic (DR). If results are promising, …	1R34MH110325-01A1	2016	254784
NIH	Chickasaw Healthy Eating Environments in Retail Stores (CHEERS)	PROJECT 1 Abstract Cardiovascular disease (CVD) risk is associated with poor food environments, which are characterized by limited access to affordable healthy foods. Such environments are extremely common in American Indian communities, yet, few studies have addressed food environments or food policies in Native communities. Retail food interventions that can expand access to healthy foods and s…	Public Health Relevance Cardiovascular disease is linked to consumption of unhealthy foods. Poor food environments, which are common in American Indians communities, feature fast food chains and convenience stores, with few supermarkets. Access to healthy foods in supermarkets can stimulate community demand for healthier choices. This approach holds promise for reducing heart disease, as well as …	1U54MD011240-01	2016	434767
NIH	Impact of the Built Environment on Child Body Mass Index	Project Summary The last several years have witnessed growing interest in the potential contribution of the “built environment” to the epidemic increase in obesity rates in the United States. This includes both the large structural aspects of the neighborhood and physical characteristics of homes and schools at the very micro level (the interiors and associated grounds of these buildings). The st…	Project Narrative This proposal combines multiple rich datasets to determine the influence of the built environment on childhood obesity, one of the largest public health problems facing the United States.	1R01DK108682-01A1	2016	754191
NIH	Project 1: Physical Health - Public Health Approaches to Prevent and Reduce Obesity and Cardiovascular Disease: The "Church Challenge" to Create Healthier Communities	Healthy living is critical to prevention of chronic diseases. Previous research has shown multilevel public health intervention programs to be the most effective strategy for promoting health, as these programs offer individual, community, and structural opportunities for healthy behaviors. Existing evidence based physical activity and healthy eating interventions have shown improvements in physi…	n/a	1U54MD011227-01	2016	263898
NIH	Interdisciplinary and Cross-Sector Approaches to Advancing Black Community Health	The encouraging reports of progress in curbing the obesity epidemic in the US population as a whole are tempered by findings that the favorable trends do not apply equally across racial/ethnic and socioeconomic status. Obesity prevalence continues to increase or remain higher in some ethnic minority and low income population subgroups, including black adults and children. The African American Col…	Project Narrative Obesity prevalence continues to increase or remain higher in black compared to white adults and children in spite of progress in reducing obesity in the overall U.S. population. An interdisciplinary, cross-sectoral dialogue is needed to generate a “collective impact” research and research translation agenda to advance black community health in this respect. This 2-day scientific…	1R13MD010571-01A1	2016	49967
NIH	African AMERICANS Fighting Alzheimer's In Midlife	Recognizing that risk for Alzheimer's disease (AD) is multidimensional, the long-term goal of the AA-FAiM project (African Americans Fighting Alzheimer's in Midlife) is to identify modifiable targets for midlife intervention. Toward this, we will combine previously collected data and expand data collection in: (1) the Wisconsin AD Research Center (ADRC) and (2) the R01-funded Wisconsin Registry f…	New strategies are urgently needed to reduce Alzheimer's disease's (AD) devastating human and socio- economic costs. This urgency is magnified for individuals from under-represented groups (URGs). For example, African Americans (AA) are nearly twice as likely to develop as whites, yet they diagnosed later in the disease course and less likely to receive treatment. There is also a disparity in res…	1R01AG054059-01	2016	764983
NIH	Sensitive Periods: Prospective Associations of Childhood and Adulthood Neighborhoods with Life Course Obesity and Blood Presure Trajectories	PROJECT SUMMARY Compelling evidence has arisen on the role of neighborhood deprivation and childhood psychosocial adversity in cardiovascular health. Investigations into neighborhood health effects have identified two broad domains of neighborhood attributes that may be relevant to health: neighborhood physical environment and neighborhood social environment. Furthermore, early childhood is a cri…	PROJECT NARRATIVE This project will apply multilevel and spatial analytic methods to provide comprehensive answers about cumulative disadvantage resulting from neighborhood deprivation and childhood adversity on blood pressure and obesity, two major CVD risk factors posing substantial public health burdens. This study will be the first to longitudinally address fundamental questions regarding cri…	1F31HL134300-01	2016	43576
NIH	Air pollution, gestational diabetes, and autism spectrum disorder	PROJECT SUMMARY/ABSTRACT Autism spectrum disorder (ASD) prevalence has increased over several decades to its current estimated prevalence of 1.5% among 8-year-old children in the United States. Recent research suggests that adverse child neurodevelopmental outcomes, including ASD, may occur in association with maternal obesity and diabetes during pregnancy. Both obesity and diabetes mellitus amon…	PROJECT NARRATIVE (RELEVANCE TO PUBLIC HEALTH) This study will provide insight on the multifactorial etiology of autism spectrum disorder (ASD) by examining the joint effects of prenatal exposures from both the physical and intrauterine environments. The proposed novel hypothesis will further increase the understanding of potentially shared pathways between air pollution and gestational diabetes …	1F31ES027340-01	2016	37176
NIH	Exposomic approach to understand the effect of immigration and genetic ancestry on breast cancer risk in U.S. Latinas	PROJECT SUMMARY Breast cancer risk in foreign-born Latinas is approximately half of that in U.S.-born Latinas, and increases with longer U.S. residency. It is only partially known what factors contribute to these risk patterns. We propose a multidisciplinary, cells-to-society approach that shifts paradigms from a targeted breast cancer candidate exposure analysis to a broad exploratory study of t…	PROJECT NARRATIVE Breast cancer risk in foreign-born Latinas is approximately half of that in U.S.-born Latinas and increases with longer U.S. residency for reasons not yet fully understood. This project will investigate levels of potentially carcinogenic compounds in plasma from U.S. Latinas and how they relate to place of birth, genetic ancestry, neighborhood characteristics and breast cancer r…	1R21CA210023-01	2016	216768
NIH	Physical Activity in Latino Men Through Tailoring: Hombres Saludables	ABSTRACT Physical inactivity is a physical inactivity than risk factor for many important chronic diseases. Latino men report higher rates of non-Latinos, are less likely to meet PA guidelines and are disproportionately affected by PA-related health conditions, such as obesity and diabetes. Most Latino PA interventions have focused on women; the vast majority excluded men and none specifically ta…	Public Health Relevance Latino men report particularly low rates of physical activity (PA) and are disproportionately burdened by health conditions related to sedentary lifestyle. The proposed research will build on a series of previous successful studies to develop an individually tailored intervention using a combination of web and texting that is culturally and linguistically appropriate for a…	1R34HL128067-01A1	2016	307603
NIH	ParkIndex: A tool for advancing parks and public health research and practice	Project Summary/Abstract Parks are acknowledged as key elements of healthy communities. Proximity to and use of parks is associated with diverse health outcomes, including increased physical activity participation, reduced stress and morbidity, improved social capital, obesity prevention, and chronic disease mitigation. Despite these benefits and researchers' and planners' enthusiasm for park pro…	Project Narrative The proposed research is relevant to public health because it will develop a tool for researchers, parks and public health professionals, and citizens that can aid in better understanding and promoting use of community parks. Therefore, this project is relevant to the mission of NIH and the National Cancer Institute by enhancing park use among diverse residents, which can lead t…	1R21CA202693-01A1	2016	165753
NIH	Implementation of Medical Homes for Evidence Based Care of Adolescents and Adults with Sickle Cell Disease	PROJECT SUMMARY Life expectancy for patients with sickle cell disease (SCD) has increased from teens to late forties over the last 30 years. The increase in the number of adults with the disease has created new unmet needs, due to the heavy disease burden and organ damage which increase with age. This is confounded by the inability of the health care system to adequately meet the needs of this po…	PROJECT NARRATIVE Advances in the diagnosis and care of infants and children with sickle cell disease (SCD) has led to an increase in life expectancy of this population and an increase in the number of adults with the disease. Chronic organ damage associated with the natural history of the disease on one hand, and challenges imposed by the health care system (large number of uninsured/underinsure…	1U01HL134004-01	2016	666408
NIH	The Interactive Roles of Neighborhood Characteristics and Genetic Risk in Racial Inequalities in CKD	ABSTRACT: Racial inequalities in kidney and end stage renal diseases (ESRD) have been well-documented and are independent of lower socioeconomic status (e.g., income, education), lower access to care, or other conventional risk factors. Research has identified numerous genetic risk factors of renal disease, particularly the APOL1 variants occurring in persons of African descent. However, these ge…	NARRATIVE: Racial inequalities in chronic kidney disease (CKD) have been well-documented but are not well-understood. Recent research suggests an important role for genetics such as the high risk variants of the gene, APOL1, encoding the apolipoprotein L1, present only in persons of African descent. However, research also points to neighborhoods as an important source of health inequalities and c…	1K01DK106322-01A1	2016	154860
NIH	Risk Profiles and Mechanisms of Disease in Maltreated Children	Childhood maltreatment is a major public health problem that is linked to high rates of mood and anxiety disorders, and a growing literature documents risk for conditions such as obesity, cardiovascular disease, asthma, and diabetes. These conditions are often chronic and severe, and they exact tremendous costs in terms of suffering, disability, treatment, and loss of productivity. Existing socia…	PROJECT NARRATIVE The proposed study seeks to identify risk and protective profiles for the development of psychiatric and medical conditions in a high-risk sample of children. This involves a follow-up of a study of maltreated and non- maltreated preschool-age children 5 years later at age 8-10. Results of this study will provide insight into the neurobiological markers and mechanisms of illness…	1R01HD086487-01A1	2016	593035
NIH	A cohort study of air pollution, lung cancer, and COPD in Los Angeles County	PROJECT SUMMARY/ABSTRACT While air quality has improved over the past decades, air pollution is ubiquitous and the absolute number of people affected is a major public health concern. In 2013, the International Agency for Research on Cancer classified outdoor air pollution and particulate matter (PM) as carcinogenic to humans and a cause of lung cancer. This recent classification calls for prompt…	PROJECT NARRATIVE This application will address the role of air pollution and risks of lung cancer and chronic obstructive pulmonary disease among California participants of the Multiethnic Cohort Study, using high-quality data on air pollution, health behaviors, neighborhood factors, C-reactive protein, and disease surveillance.	1R01ES026171-01A1	2016	495366
NIH	A Community-based ,family Navigator intervention to improve cardiometabolic health of Medicaid-insured youth identified through an antipsychotic medication preauthorization program	PROJECT SUMMARY/ABSTRACT Children and adolescents are highly vulnerable to cardiometabolic adverse effects of antipsychotic treatment, which progress rapidly after medication initiation. Antipsychotic adverse cardiometabolic effects contribute to concerning pediatric health problems, adult morbidity, and shortened life span. Given the high rates of pediatric antipsychotic prescribing, public heal…	PROJECT NARRATIVE: The proposed study seeks to implement a pediatric healthy lifestyle intervention for youth to prevent cardiometabolic adverse effects after initiation of antipsychotic medication treatment. Medicaid-insured youth (8-16 years old) will be identified through a medication preauthorization program and parent-child dyads will be randomized to Healthy Lifestyle Education (HLE) versus…	1R01MH110945-01	2016	612811
NIH	Multilevel Moderators of Drugs, Violence, Poverty and HIV Among Black Youth and Young Adults Living in Baltimore	Project Summary Blacks disproportionately reside in urban neighborhoods characterized by crime, poverty, drugs and violence. They are more likely to experience prolonged unemployment, be incarcerated, become homeless and have fewer financial resources available to them compared to Whites. They are also more likely to report serious psychological distress. Blacks are eight times more likely to be …	Project Narrative Blacks disproportionately reside in urban neighborhoods characterized by crime, poverty, drugs, violence and HIV; however, many Black youth do not exhibit the risk behaviors associated with growing up in these neighborhoods. By focusing on protective factors at multiple levels of the socioecological model from adolescence to emerging adulthood, new understandings of the process …	2R01DA032550-04	2016	236797
NIH	Pittsburgh Girls Study: Substance use and HIV Risk Behaviors/STI in Young Adulthood	ABSTRACT Effective prevention of substance misuse and related harms, such as HIV risk behaviors and sexually transmitted infection (STI), for females depends critically on identifying mechanisms underlying these adverse health outcomes. To address this gap, the Pittsburgh Girls Study (PGS) renewal aims to identify female- specific personal and social environmental mechanisms of risk and resilienc…	PROJECT NARRATIVE Effective prevention of substance misuse among young women depends, in part, on identifying mechanisms underlying risk and resilience, which may differ for Black and White females. The proposed renewal of the Pittsburgh Girls Study (PGS), a large-scale longitudinal community sample of females, directly addresses a NIDA major goal to investigate how personal and environmental fac…	2R01DA012237-16A1	2016	651768
NIH	Using Geographically Targeted and Community-Based Methods to Identify Factors Associated with Micro-Level Disparities in Diabetic Outcomes and Enhance Monitoring of Glycemic Control Among Black Men	Project Summary / Abstract This mentored patient-oriented research career development award (K23) will support Dr. David Lee’s training and research to use geographically targeted and community-based methods to identify factors associated with micro-level disparities in diabetic outcomes and enhance monitoring of glycemic control among Black men. Though the prevalence of diabetes is increasing na…	PROJECT NARRATIVE The overall burden of diabetes is increasing nationally, but specific neighborhoods, especially in Black communities, have experienced a disproportionately higher prevalence of diabetes and its complications such as kidney failure and lower extremity amputations. The goal of the proposed research is to use a mix of quantitative and qualitative methods to identify the micro-conte…	1K23DK110316-01	2016	188154
NIH	Effect of early life exposure to social adversity and pesticides on risk-taking behavior of 16-18 year olds: the CHAMACOS study	ABSTRACT For the past 15 years, we have chronicled the development of over 600 primarily low-income, first- generation Latino children born in the Salinas Valley, known as “the nation's salad bowl.” The children of the CHAMACOS longitudinal birth cohort are now coming of age in a community identified by the Department of Justice as an epicenter of youth gang violence. Our previous research has sh…	PROJECT NARRATIVE Our project focuses on Mexican American youth living in an agricultural community who have been exposed to both pesticides and social adversities in early life. In this grant, we will refine methods of assessing exposure to agricultural pesticides and adversity, and determine how these exposures may work together to influence poor behavior outcomes (such as drug use and delinque…	1R01ES026994-01	2016	693232
NIH	Family Complexity, Resources, and the Transition to Adulthood	During the last 40 years, family organization in the US has become increasingly complex. In 1970, 85 percent of children lived with both married parents; by 2009, 56 percent resided with both married parents and no step- or half-siblings1,2 The balance, comprising 44 percent of today's children, experience a multiplicity of non- traditional family arrangements that may include having at least one…	PROJECT NARRATIVE Complex families are families that diverge from the simple nuclear structure in which two parents who have children exclusively with each other raise those children in a shared household. Over 40 percent of US children live in complex families today. Growing up in a complex family is associated with children's lower likelihood of finishing college, lower earnings, and greater li…	1R01HD088506-01	2016	443670
NIH	Near Highway Pollution: From Research to Action	Abstract Ultrafine particles (UFP) are elevated locally near areas of concentrated motor vehicles. Evidence is strong that living near highways or major roadways is associated with increased risk of respiratory, cardiovascular and other adverse health outcomes. In recent work, we have shown associations between chronic exposure to UFP and blood biomarkers of cardiovascular disease risk. Our work …	Project Narrative Air pollution from traffic represents a serious public health risk. We seek to better understand and to develop protective responses to locally ultrafine particles at the community level with extensive youth engagement. Our aims include assessing the benefits of filtration in building ventilation systems and translating our knowledge base into practice using a guiding framework.…	1R01ES026980-01	2016	611615
NIH	The Impact of Temperature and Pollution on Mortality, Morbidity, and Health Care Cost Among the Elderly	OTHER PROJECT INFORMATION – Project Summary/Abstract The Impact of Weather and Pollution on Mortality, Morbidity, and Health Care Cost Each year, the Medicare program spends around half a trillion dollars on providing healthcare for the elderly. Growth in health care expenditure is placing growing pressure on the Medicare Trust Fund, and accurate projections of future health care needs and spendi…	OTHER PROJECT INFORMATION – Project Narrative This study seeks to shed light on the impact of extreme temperature and pollution events on elderly mortality; acute and chronic illness prevalence; and medical utilization and cost, including which elderly subpopulations are most vulnerable to these events. Understanding the demographic, health, and medical cost implications of temperature and pollut…	1R01AG053350-01	2016	322998
NIH	System Factors and Racial Disparities in Nursing Home Quality of Life and Care	System Factors and Racial Disparities in Nursing Home Quality of Life and Care Over the past decade, the proportion of minority older adults residing in nursing homes (NHs) has increased dramatically and is projected to surpass that of white adults by 2030.1 NHs account for 68% of the $72 billion spent on long-term care in 2008 with most of it funded by Medicaid. These demographic and financial r…	Narrative Despite the increase in use of nursing home services by racial/ethnic minority groups, we know little about the needs of minorities in these settings. This project will examine modifiable system- wide mechanisms for nursing home resident quality of care and quality of care for minority older adults. We will use a mixed-methods design with state and national data.	1R01MD010729-01	2016	338859
NIH	Child Assessment Tool for Use in Resource Limited Settings	﻿ _x000D_ DESCRIPTION (provided by applicant): Neurodevelopmental assessments of young children can be complex and difficult to use by untrained, non-clinical staff in low resourced settings. Additionally, few instruments have been developed or tested for use with culturally diverse samples of children living in poverty. In family homeless shelters in the United States, developmental assessment o…	PUBLIC HEALTH RELEVANCE: The proposed project, Vulnerable Child Assessment Tool (VCAT): An Instrument for Use in Resource Limited Settings addresses gaps in the research and practice of developmental assessments of young children from culturally diverse groups, living in poverty, and exposed to multiple adverse childhood experiences, including homelessness. Under this Fast Track study, the Center…	1R44HD088291-01	2016	149768
NIH	Activity Space Neighborhoods, Drug Use and HIV among Black MSM in the Jackson, MS MSA	﻿ _x000D_ DESCRIPTION (provided by applicant): This project seeks to utilize real-time geospatial methods to investigate relationships between Global Positioning System (GPS)-defined activity space neighborhoods, drug use and HIV risk among Black men who have sex with men (MSM) in the Jackson, Mississippi metropolitan statistical area (MSA). We will recruit 150 Black MSM in the proposed study to …	PUBLIC HEALTH RELEVANCE: This project seeks to use real-time geospatial methods to investigate relationships between GPS-defined activity space neighborhoods, drug use and HIV risk among Black MSM in the Jackson, Mississippi metropolitan statistical area (MSA), a population in the United States heavily impacted by HIV/AIDS. _x000D_ _x000D_	1R03DA039748-01A1	2016	157195
NIH	Impact of Park Renovations on Physical Activity and Community Health in NYC	﻿ _x000D_ DESCRIPTION (provided by applicant): The built environment plays a critical role in promoting physical activity and health. The association between parks, as a key attribute of the built environment, and physical activity, however, remains inconclusive. This project employs a natural experiment design to assess the impact of the Community Parks Initiative (CPI), a New York City Departme…	PUBLIC HEALTH RELEVANCE _x000D_ The project will evaluate the long-term effects of a citywide public park redesign and renovation initiative on residents' physical activity, psychosocial and mental health, and community wellbeing. Outcomes from this project will inform future policies addressing health and the built environment and provide strategies for reducing health disparities. _x000D_ _x000…	1R01CA206877-01	2016	646395
NIH	HIV Risk and Social Networks of Gang-involved Homeless Youth	﻿ DESCRIPTION (provided by applicant): Annual statistics in the United States suggest that there are 1.6 million homeless youths (HY)1,2 and an estimated 1.4 million active gang members.3 Experiences of homelessness and gang membership are known determinants of negative behavioral health outcomes,4-10 including the most frequently examined potential correlates of HIV risk behaviors: substance use…	PUBLIC HEALTH RELEVANCE: Many homeless youths identify as gang members or are closely affiliated with gangs, which is associated with higher rates of engagement in HIV risk behaviors (unprotected sex, concurrent sex partners, sex under the influence, exchange sex, methamphetamine, crack cocaine, heroin, and injection drug use), yet very little empirical research has explored this subpopulation. T…	1F31MH108446-01A1	2016	41982
NIH	A structural HIV prevention intervention targeting high-risk women	﻿ _x000D_ DESCRIPTION (provided by applicant): Three decades into the HIV epidemic, high HIV/STI rates persist among FSWs throughout the world, and research on this population in the U.S. is scarce. FSWs experience a unique set of vulnerabilities associated with structural factors such stigma, and unsafe work environments. These factors inhibit protective sexual behaviors and seeking of HIV testi…	PUBLIC HEALTH RELEVANCE: Relevance We propose developing and evaluating the effectiveness of a comprehensive community-based comprehensive HIV prevention intervention to reduce HIV/STI risks and infections among female sex workers (FSWs) in Baltimore, Maryland. The combination HIV prevention package to include a range of biomedical, behavioral and structural services, provided through the "STILET…	1R01DA041243-01A1	2016	730404
NIH	Understanding HIV Risk Environment for Youth in Supportive Housing	﻿ _x000D_ DESCRIPTION (provided by applicant): Supportive housing (SH) is a structural intervention that is being increasingly applied to homelessness among transition aged youth (TAY). Despite data indicating the positive effects of SH on housing stability, there are elements of SH that may promote risky behaviors that increase HIV rates. This study investigates the mechanisms that explain the a…	PUBLIC HEALTH RELEVANCE: Supportive housing (SH) is a structural intervention that is being increasingly applied to homelessness among transition aged youth (TAY). Using a mixed methods approach that includes ecological momentary assessment, this study investigates the mechanisms that can explain the association between SH and TAY HIV risk behaviors. Since research has not yet addressed whether S…	1R01MH110206-01	2016	575744
NIH	Social Determinants of HIV: The Intersecting Impacts of Mass Incarceration, Housing Stability, and Subsidized Housing Policies	﻿ _x000D_ DESCRIPTION (provided by applicant): This project will analyze three key, interrelated social determinants of HIV/AIDS and STIs-mass incarceration, housing stability, and subsidized housing policies -and the mechanisms through which they intersect to shape HIV-related sexual risk behaviors and race disparities in these behaviors. To date, research on the association between mass incarce…	PUBLIC HEALTH RELEVANCE: Mass incarceration's impacts on HIV/AIDS are extensive. By analyzing how mass incarceration, housing stability, and subsidized housing policies intersect to produce HIV-related sexual risks, and race disparities in those risks, this research represents an important step towards identifying opportunities for intervening to address these impacts. _x000D_ _x000D_ _x000D_ _x0…	1R01MH110192-01	2016	753433
NIH	Neighborhoods, Mobility and HIV Among Young MSM	﻿ _x000D_ DESCRIPTION (provided by applicant): This project seeks to investigate spatial mobility across neighborhoods as well as relationships between Global Positioning System (GPS)-defined activity space neighborhoods and HIV risk among young men who have sex with men (MSM) in the New York City metropolitan area, through the use of innovative methodological approaches including real-time geosp…	PUBLIC HEALTH RELEVANCE: This project seeks to use real-time geospatial methods to investigate spatial mobility across neighborhoods and relationships between GPS-defined activity space neighborhoods and HIV risk among young MSM in the New York City metropolitan area, a population in the United States heavily impacted by HIV/AIDS. _x000D_ _x000D_ _x000D_ _x000D_	1R21MH110190-01	2016	239598
NIH	Community Wise: An innovative multi-level intervention to reduce alcohol and illegal drug use	﻿ _x000D_ DESCRIPTION (provided by applicant): Rates of alcohol and illicit drug use (AIDU) among residents of distressed communities with concentrations of African Americans (DCAA- i.e., localities with high rates of poverty and crime) are similar to the general population. Yet AIDU has significantly higher consequences for residents in DCAAs (e.g., higher incarceration and HIV/HCV infection rat…	PUBLIC HEALTH RELEVANCE: Community Wise is a manualized, multilevel intervention to reduce health inequalities related to alcohol and illicit drug use that was developed and pilot-tested in a distressed community with concentrations of African American residents (DCAA) using community-based participatory research (CBPR) methods. We seek to apply the Multiphase Optimization Strategy (MOST) - an in…	1U01MD010629-01	2016	537492
NIH	Addressing Mental Health Disparities in Refugee Children Through Family and Community-based Prevention: A CBPR Collaboration and Hybrid Implementation Effectiveness Trial	﻿ _x000D_ DESCRIPTION (provided by applicant): Refugee children and families who are resettled in the United States face dramatic disparities in the incidence and treatment of mental health disorders. Resettlement stressors (poverty, limited access to care) and acculturative challenges (differences in cultural norms, discrimination) often exacerbate risks due to war- related trauma exposure. Comm…	PUBLIC HEALTH RELEVANCE: The proposed study will employ a cross-cultural CBPR approach to build from prior needs assessments and mixed methods research to evaluate the effectiveness of the Family Strengthening Intervention for Refugees (FSI-R), a preventative family home-based visiting intervention intended to mitigate mental health disparities among refugee children and families using a hybrid i…	1U01MD010613-01	2016	557109
NIH	A randomized trial of abandoned housing remediation, substance abuse and violence	﻿ _x000D_ DESCRIPTION (provided by applicant): A randomized trial of abandoned housing remediation, substance abuse and violence Housing abandonment poses a major health burden that has grown significantly over the past several decades in the US. As a typical US city, Philadelphia has some 40,000 vacant properties, a significant number with abandoned residential buildings or structures. Research,…	PUBLIC HEALTH RELEVANCE: A randomized trial of abandoned housing remediation, substance abuse and violence To the best of our knowledge, there have been no prior randomized controlled trials of abandoned housing remediation and substance abuse and violence outcomes. By randomly assigning a standard, reproducible remediation protocol to abandoned houses across Philadelphia and then studying the ef…	1R01AA024941-01	2016	670667
NIH	A mechanistic study of prenatal air pollution exposure and offspring obesity risk	﻿ _x000D_ DESCRIPTION (provided by applicant) _x000D_ _x000D_ The prevention of childhood obesity is an urgent public health priority. The Centers for Disease Control and Prevention reported that 17% of children and adolescents in the US had obesity in 2012, and children with obesity may experience higher lifetime risks of age-specific morbidity and mortality. Environmental exposures in early lif…	PUBLIC HEALTH RELEVANCE: Exposure to environmental chemicals during the prenatal period may increase the risk of childhood obesity. The proposed research will examine the relationship between maternal exposure to traffic-related air pollution during pregnancy and offspring adiposity, overweight and obesity, and will evaluate systemic inflammation and epigenetic markers as possible pathways. If pl…	1K99ES025817-01A1	2016	79380
NIH	Exposure to Violence and Subsequent Weapons Use: Mediating and Moderating Processes	﻿ _x000D_ DESCRIPTION (provided by applicant): Gun violence in the United States is a serious public health concern. The nation's firearm death rate is the highest among industrialized nations, with an alarmingly high rate among African-American youth. We will examine childhood and adolescent contextual and individual predictors of late adolescent and early adulthood gun attitudes and gun violenc…	PUBLIC HEALTH RELEVANCE: Gun violence in the United States is a serious public health concern, with alarmingly high rates among African American youth ages 15-19. We will conduct a follow up study of youth in Flint, Michigan, who were in grades 2, 4, and 9 when first interviewed for three annual assessments (now ages 18, 20, and 25), and a new 3-wave longitudinal study of 10th graders at two site…	1R01HD084652-01A1	2016	415858
NIH	How does health interface with living arrangements?	﻿ _x000D_ DESCRIPTION (provided by applicant): The United Nations has identified living arrangements of older persons and possible government responses as the most pressing issue of population aging. In particular, living arrangements are closely linked with health, health care, and long-term care in later life. The proposed research seeks to extend current understanding of the dynamic linkages b…	PUBLIC HEALTH RELEVANCE: The United Nations has identified living arrangements of older persons and possible government responses as the most pressing issue of population aging. Findings from this research are expected to provide stronger dynamic and cultural underpinnings to our understanding of living arrangements in old age. They will inform public policies designed to strengthen family-based …	1R01AG049716-01A1	2016	394445
NIH	Built environments on stroke risk and stroke disparities in a national sample	﻿ _x000D_ DESCRIPTION (provided by applicant): Stroke is one of the leading causes of death and a top cause of serious long-term disability. A number of stroke risk factors have been established at the individual-level; however, these risk factors only partially explain stroke risk and account_x000D_ for only half of the racial disparities in stroke. Novel exposures of stroke risk must be identif…	PUBLIC HEALTH RELEVANCE: Stroke is a leading cause of death and serious long-term disability. The goal of this study is to identify salient built and social environmental factors tht are associated with risk of incident stroke and how those factors contribute to racial and geographical disparities in stroke. This information is critical for making informed decisions about how to modify environmen…	1R01NS092706-01A1	2016	663955
NIH	Understanding HIV Risk Behaviors of Homeless Youth	﻿ _x000D_ DESCRIPTION (provided by applicant): Homeless youth report high rates of risky sexual behavior and are at an increased risk of contracting HIV and other sexually transmitted infections (STIs). While previous research has developed sexual health interventions for homeless youth, these interventions have had little success at changing youths' behaviors. Little is known regarding homeless …	PUBLIC HEALTH RELEVANCE: Homeless youth represent a high risk group for contracting HIV and other sexually transmitted infections. Despite previous intervention attempts, there has been limited success at altering their high risk sex behaviors. The current study will focus on developing a better understanding of homeless youths' perceptions of their sexual behaviors and the functions these behavi…	1R36DA041530-01	2016	54000
NIH	Social factors influencing pregnancy outcome disparities	﻿ _x000D_ DESCRIPTION (provided by applicant): The Latina paradox is robust, but not uniformly protective against adverse pregnancy outcomes. Latinas are at risk for poor birth outcomes like inappropriate weight gain, pregnancy-induced hypertension / eclampsia, and inappropriate gestational weight gain. Despite work indicating the importance of country of origin (nativity) for_x000D_ Latina healt…	PUBLIC HEALTH RELEVANCE: The Latina paradox is robust, but not uniformly protective against adverse pregnancy outcomes. Specifically, pregnancy outcomes may differ by nativity and exposure to social stressors, including documentation status and unhealthy neighborhood food environments. Using a unique database, the Citizen Alien Waived Emergent Medical Plus program, and geocoded county birth recor…	1R21HD087734-01	2016	202192
NIH	Treatment of Justice-Involved Emerging Adults with Substance Use Disorders	﻿ _x000D_ DESCRIPTION (provided by applicant): Prevalence of alcohol and other drug (AOD) abuse and criminal activity is highest during emerging adulthood compared to any other developmental period, and causes extraordinary costs to society. They also frequently occur together; Emerging Adults (EAs; ages 17-21) with AOD abuse have greater incarceration rates than EAs without AOD abuse, and AOD-ab…	PUBLIC HEALTH RELEVANCE: Compared to other age groups, emerging adults (ages 17-21 years) have the highest rates of criminal activity and alcohol and other drug (AOD) abuse, and these problems frequently co-occur. Although it is a population at incredible risk for costly negative outcomes, there are no AOD abuse and justice-involvement interventions with evidence of efficacy for this group. The p…	1R01DA041425-01	2016	681181
NIH	Natural Experiment of Neighborhood Revitalization and Cardiometabolic Health	﻿ _x000D_ DESCRIPTION (provided by applicant): Individuals living in socioeconomically disadvantaged neighborhoods have disproportionately high rates of obesity and related morbidity, including increased risk for diabetes and cardiovascular diseases (CVD). Although previous research has made significant contributions to our understanding of the health consequences associated with neighborhood dis…	PUBLIC HEALTH RELEVANCE: Individuals living in socioeconomically disadvantaged neighborhoods have significantly higher rates of obesity and obesity-related health problems, including cardiovascular diseases (CVD) and diabetes. Our study is the first of its kind to evaluate whether improvements in neighborhood conditions, spurred by substantial neighborhood-level revitalization in a predominantly …	1R01HL131531-01	2016	715371
NIH	Investigating mediated effects of near-roadway air pollution exposure on obesity and obesity-related behavior through executive cognitive function during peripuberty	﻿ _x000D_ DESCRIPTION (provided by applicant): Executive cognitive function (ECF) refers to a cluster of cognitive processes that facilitate goal-directed mental phenomena such as selective attention, self-control, and complex problem solving and is largely localized to the prefrontal cortex. ECF is an important predictor of multiple obesity-related health behaviors such as high calorie/low nutri…	PUBLIC HEALTH RELEVANCE: This transdisciplinary project explores relationships between near-roadway air pollution (NRAP) and obesity through alterations in executive cognitive function-a novel pathway whose further elucidation may support the development of new approaches to childhood obesity prevention. This work is particularly relevant given the global childhood obesity epidemic and trends tow…	1F31ES026482-01	2016	37176
NIH	Addressing Geriatric Syndromes within Permanent Supportive Housing	﻿ _x000D_ DESCRIPTION (provided by applicant): High rates of geriatric syndromes among adults aged 50 or older who have transitioned from homelessness to permanent supportive housing (PSH) increase risk of high health care utilization and increased morbidity, mortality, and institutionalization. Today, there are more than 280,000 Americans living in PSH, which has been recognized as the "clear so…	PUBLIC HEALTH RELEVANCE _x000D_ High rates of geriatric syndromes among adults who have transitioned from homelessness to permanent supportive housing (PSH) increase risk of high health care utilization and increased morbidity, mortality, and institutionalization. This exploratory R21 will provide new data on whether and how evidence-based prevention and management strategies that target geriatri…	1R21AG050009-01A1	2016	334397
NIH	Social adversities and asthma: a new phenotype?	﻿ _x000D_ DESCRIPTION (provided by applicant): Asthma is a common and challenging disease of childhood that disproportionately affects poor minority populations. These populations also experience an excess of social adversities, which are important risk factors for asthma morbidity. However, the response to these adversities is variable: poverty increases the odds of asthma in African Americans, …	PUBLIC HEALTH RELEVANCE: African American and Latino children experience an excess of poor asthma outcomes and social adversities. We are limited in our ability to identify the individuals who are the most susceptible to social adversities. With this proposal, a phenotype of asthma will be identified that will better discriminate individuals at high risk for poor asthma_x000D_ outcomes. This will…	1K23HL125551-01A1	2016	204987
NIH	Cortisol, Socioeconomic Status, and Genetic Influences on Cognitive Development	﻿ _x000D_ DESCRIPTION (provided by applicant): Cortisol (CORT), a steroid hormone that is regulated by the hypothalamic-pituitary-adrenal (HPA) axis, is a well-established biomarker for chronic stress and stress reactivity. HPA axis function is a cross-cutting physiological mechanism linked to individual differences in an array of psychiatric, health, and social outcomes, including childhood cogn…	PUBLIC HEALTH RELEVANCE: How do disadvantaged social contexts "get under the skin" to influence cognitive development in childhood? Using a diverse sample of twins in grades 3-5, this project will examine cortisol reactivity, cortisol diurnal rhythm, and chronic cortisol accumulation as biological substrates of socioeconomic disparities in cognitive development. Results will inform interventions …	1R01HD083613-01A1	2016	662539
NIH	Addressing Homelessness and Substance Use in Emergency Department Patients	﻿ _x000D_ DESCRIPTION (provided by applicant): This mentored patient-oriented research career development award (K23) will support Dr. Kelly Doran's training and research on the interrelated problems of substance use and homelessness. More than 1.5 million Americans experience homelessness each year. Alcohol and drug use are both risk factors for homelessness, and the problems of substance use an…	PUBLIC HEALTH RELEVANCE: Homelessness and substance use form a vicious spiral that results in sustained homelessness, worsened addiction, poor health outcomes, and frequent emergency department use. The goal of the proposed research is to develop optimal approaches to emergency department-based homelessness prevention interventions for patients with unhealthy alcohol or drug use, including accura…	1K23DA039179-01A1	2016	184403
NIH	Community-level Geographic Factors and HPV Vaccination in the U.S.	﻿ _x000D_ DESCRIPTION (provided by applicant): While individual- and provider-level factors for low Human Papillomavirus (HPV) vaccination rates in the United States (U.S.) have been well examined, the role of community-level geographic factors in HPV vaccine initiation and 3-dose completion in the U.S. is unknown. Geographic and neighborhood factors could influence vaccination through several pa…	PUBLIC HEALTH RELEVANCE: Few teens in the United States are receiving protection against HPV-related cancers because receipt and 3-dose completion of the Human Papillomavirus Vaccine (HPV) vaccine is far below national goals. This study will examine how contextual factors such as regional demographic characteristics, geographic location, and access to healthcare services influence rates of receip…	1R03CA202566-01	2016	86146
NIH	Intervention to Promote Healthy Behaviors in Homeless Youth	﻿ _x000D_ DESCRIPTION (provided by applicant): Homeless youths, ages 18-23 years, are extremely vulnerable to poor health outcomes related particularly to substance use and sexual behaviors; adverse health outcomes include substance abuse and HIV/AIDs, often in combination. Although these youths' lives are characteristically unpredictable and the future looks bleak to them and to the larger socie…	PUBLIC HEALTH RELEVANCE: Homeless youths, ages 18-23 years, are extremely vulnerable to poor health outcomes related particularly to substance use and risky sexual behaviors; thus, we need to develop and test interventions that help them live lives that are productive and satisfying. Without such interventions, they represent a great threat to the public health for costly health problems such as …	1R01HD083576-01A1	2016	556847
NIH	Impact of social and built environments on health-related quality of life for cancer survivors	﻿ _x000D_ DESCRIPTION (provided by applicant): Neighborhoods have been shown to be a critical foundation for shaping individuals' opportunities for achieving optimal health. As the number of cancer survivors continues to increase, with over 13 million in the U.S. currently, understanding factors that improve health-related quality of life (HRQOL) after cancer diagnosis is critical. Unless we iden…	PUBLIC HEALTH RELEVANCE: With over 13 million cancer survivors currently in the U.S. and growing, understanding factors that improve their quality of life after cancer diagnosis is critical. Most studies have focused on individual factors such as personal characteristics, clinica factors, and behaviors, with only three studies focused on how neighborhood socioeconomic status and segregation shape…	1R03CA202192-01	2016	72530
NIH	EAT 2010-2018: A Longitudinal, Multi-Contextual Study of Weight-related Problems	﻿ _x000D_ DESCRIPTION (provided by applicant): Weight-related problems including obesity, poor eating behaviors, inadequate physical activity, unhealthy weight control practices, and body dissatisfaction are very prevalent among young adults, and have adverse physical and psychosocial consequences. Obesity is one of the most significant public health problems in today's society. NIH and prominent…	PUBLIC HEALTH RELEVANCE: The majority of adolescents and young adults in the United States have one or more of the following weight- related problems: obesity, poor eating behaviors, inadequate physical activity, unhealthy weight control practices, and body dissatisfaction. This longitudinal study follows a diverse sample from adolescence to young adulthood to identify individual, family, friend,…	1R01HL127077-01A1	2016	732370
NIH	Effectiveness Trial of Treatment to Reduce Serious Antisocial Behavior in Emerging Adults with Mental Illness	﻿ _x000D_ DESCRIPTION (provided by applicant): Serious antisocial behavior, including criminal offending, is extremely costly to society. Rates of such behavior are highest during emerging adulthood. Antisocial behavior is especially high among emerging adults (EAs) with mental illness (MI); findings suggest the majority of EAs with MI will be arrested by age 25, most with multiple arrests, and f…	PUBLIC HEALTH RELEVANCE: Rates of antisocial behavior (including violence and criminal activity) are highest among emerging adults (ages 17-21), and particularly among emerging adults with mental illness. The goal of the proposed project is to test the effectiveness of an intervention that the investigators have already established in a community-based treatment setting as safe and feasible, as w…	1R01MH108793-01	2016	778570
NIH	Family and Home Environment Factors Impacting Sleep Duration During Early Childhood	﻿ _x000D_ DESCRIPTION (provided by applicant): The prevalence of obesity among children aged 2-5 years remains significantly high and disproportionately across race and ethnicity. Compared to the prevalence of obesity in non-Hispanic White preschoolers (3.5%), rates in Hispanic children were almost 5 times as high (16.7%). One modifiable risk factor significantly related to obesity risk is the du…	PUBLIC HEALTH RELEVANCE _x000D_ The proposed research provides knowledge on the environmental and behavioral factors that impact sleep duration among young children from low income, minority backgrounds. Understanding how short sleep duration develops among children at high risk for obesity provides a direction for targeted interventions to be developed that reduce the risk for obesity during ear…	1R03DK107945-01	2016	77750
NIH	High resolution measures of behavioral cancer risk factors from mobile technology	﻿ DESCRIPTION (provided by applicant): Obesity is an established driver of cancer risk, and substantial evidence has linked obesity to inadequate physical activity and sleep. Geographic contextual measures, including neighborhood walkability and access to green space, have been demonstrated to affect physical activity, sleep patterns, and obesity. These factors are typically measured with questio…	PUBLIC HEALTH RELEVANCE Geographic contextual exposures, physical activity, sleep, and obesity are important and interdependent behavioral risk factors for cancer; however, these factors are often measured poorly in epidemiologic research. I propose to integrate high spatio-temporal resolution objective measurements of these contextual and behavioral cancer risk factors into a nationwide prospect…	1K99CA201542-01	2016	129418
NIH	Air Pollution and the Lung in Health and COPD: Obstructive, Restrictive and Vascular Pathways	﻿ _x000D_ DESCRIPTION (provided by applicant): Dr. Mary Rice is a pulmonologist whose long-term career goal is to become an independent translational investigator focused on understanding how environmental exposures affect the development and progression of chronic lung disease. Her research efforts have focused on the study of short- and long-term exposure to ambient air pollution and lung funct…	PUBLIC HEALTH RELEVANCE: Chronic obstructive pulmonary disease (COPD) is an incurable, progressive, and debilitating disease that results in millions of acute exacerbations in_x000D_ the U.S. annually. Nonsmoking risk factors, including air pollution exposure, likely play a role in_x000D_ the development and progression of COPD and other chronic lung disease, and may be preventable. This study wi…	1K23ES026204-01	2016	176694
NIH	Eliminating Tobacco-Related Disparities among African American Smokers	﻿ _x000D_ DESCRIPTION (provided by applicant): Smoking is the leading preventable cause of death and disability in the U.S., and a major cause of health disparities. African American (AA) smokers have higher overall rates of tobacco-related morbidity and mortality and lower smoking cessation rates than do white smokers. Unfortunately, the search for effective policies and interventions to reduce …	PUBLIC HEALTH RELEVANCE: Real-time, field-based, state of the science methodologies will be used to examine the influence of demographics and social history, biobehavioral/psychosocial predispositions, contextual and environmental influences, and acute momentary precipitants on smoking lapse and abstinence among 300 African American smokers attempting to quit. _x000D_ _x000D_ _x000D_	1R01MD010362-01	2016	791875
NIH	The effect of a housing mobility program on environmental exposures and asthma morbidity among low-income minority children	﻿ _x000D_ DESCRIPTION (provided by applicant):Asthma morbidity continues to be a major public health problem among low-income minority children living in urban neighborhoods despite the availability of highly effective controller medications. Major contributors to the disproportionatey high asthma morbidity in this population are exposure to pest allergens (mouse and cockroach) and indoor polluta…	PUBLIC HEALTH RELEVANCE: Asthma morbidity continues to be a major public health problem among low-income minority children living in urban neighborhoods, and the major contributors are thought to be due to exposures to pest allergens and indoor pollution. Reduction of home allergens and pollution is very difficult in homes in low-income urban neighborhoods where outdoor pollution is high and pest…	1R01ES026170-01	2016	675664
NIH	Hotspots: Understanding Areas of Concentrated Alcohol and Drug Problems at the US-Mexico Border	ABSTRACT: Hotspots: Understanding Areas of Concentrated Alcohol and Drug Problems at the US- Mexico Border Millions of Mexican Americans live in the US-Mexico border region, which is both an extremely disadvantaged area and a staging zone for migration to the interior. Thus, the health and substance use patterns of Mexican- origin border residents are of central concern. Nevertheless, despite pre…	n/a	2P50AA005595-36	2016	215379
NIH	TWINStudy of Environment, Lifestyle Behaviors and Health	Project Summary The overall goal of this research is to determine how the built environment (BE) in which individuals live, work, and play in on a daily basis influences their health. This proposal will continue a productive line of research into associations among the BE and health in a community-based sample of identical twins who were reared together as children but now reside apart as adults.…	Project Narrative The goal of this research project is to determine how people interact with the built environment in which they live, work, and play in on a daily basis. We focus on the built environment because health in a population is a function of “big picture” influences that affect the lives of all people, not just individuals. We measure behaviors such as physical activity and eating habi…	2R56AG042176-06	2017	689664
NIH	Neighborhood Risk Factors for Falls in the Elderly	Project Summary Falls are the leading cause of unintentional fatal and non-fatal injuries in older adults. Prevention of fall injuries is a national public health priority (Healthy People 2020 Objective IVP-23.2 and OA-11). To date, most of the studies on elderly falls were conducted in urban neighborhoods. Little is known about the differences in circumstances and consequences of falls among old…	Project Narrative Prevention of fall injuries is a national public health priority. This study investigates the differences in time and space use in relation to falls among older adults living in rural, suburban and urban neighborhoods. Results from this study will inform the design of community-based programs for promoting active aging and preventing falls that are effective across the rural- ur…	2R56AG028738-05A1	2017	872439
NIH	Influence of neighborhoods and networks on the HIV care continuum among HIV-infected MSM in NYC	Men who have sex with men (MSM) are highly impacted by HIV in the U.S. Marked disparities by race/ethnicity exist in HIV infection rates and engagement and retention in care along the HIV care continuum. Higher HIV acquisition rates among Black MSM are not fully explained by individual-level risk behaviors, while lower engagement and retention in care are exacerbated by factors that extend beyond…	The study purpose is to examine the neighborhoods in which HIV-infected Black and White men who have sex with men (MSM) in New York City live, socialize, and get HIV medical care and the structure and make-up of social and sexual networks (connections between friends, family members, and sex partners) over time, and to assess the relationship of these characteristics to being retained in HIV care…	1R56MH112401-01A1	2017	817785
NIH	Project 3: SHE Tribe: An intervention to improve health behavior among women in underserved communities	Abstract Chronic diseases are the most substantial threat to women’s health across the globe; affecting lifespan, quality of life, and functionality. Minority women in the United States, particularly African-American and Hispanic, are disproportionately impacted by chronic diseases, and the effects are amplified for those living at or near the federal threshold for poverty. Complex and multi-leve…		2U54MD006882-06	2017	146000
NIH	Follow-up of a Culturally-Grounded Diabetes Prevention Program for Obese Latino Adolescents	Project Summary / Abstract: Obesity and related health disparities represent significant public health challenges that continue to have a negative impact on society. In particular, obese Latino youth are a key and vulnerable population that experience disproportionate rates of type 2 diabetes. To address these disparities, our team of academic and community partners through support from NIMHD and…		2U54MD002316-11	2017	327503
NIH	Why Place Matters	PROJECT SUMMARY Place matters for health. Residential segregation has been linked to higher mortality, poorer access and lower quality of health care for racial/ethnic minorities. However, much remains unknown about the why place matters. In particular, the role of place-based characteristics such as rurality and income segregation in health care disparities is not well studied. A better understa…		2U54MD000214-16	2017	160727
NIH	Reducing Tobacco Smoke Exposures among Low Income Children and Women Caregivers in the Arkansas Delta Region	PROJECT SUMMARY/ABSTRACT Consistent with the theme of the ARCHD, the long-term goal of this study is to reduce the burden of multiple tobacco exposures, improve access to preventive care, and reduce the risk for chronic diseases among socially disadvantaged African American women and children. Cigarette smoking prevalence among African American (AA) Arkansan women is nearly double the overall smo…	n/a	2U54MD002329-11	2017	296289
NIH	Linking Active Transportation Use and Neighborhood Walkability to Cardiometabolic Risk Factors Among Hispanic Mothers	Project Abstract Physical activity (PA) is broadly established as vital for preserving health and an effective method to manage and eliminate cardiometabolic syndrome (CMS) risk factors and symptoms. Hispanic or Latina (H/L) women have disproportionally lower PA rates and higher risk of CMS compared to white women. PA levels decline with the advent of motherhood, a time of greatest influence on o…	Project Narrative This study will inform physical activity interventions for Hispanic and Latina mothers, who are among the least physically active and at high risk of poor cardiometabolic health, to decrease cardiometabolic risk factors, inform best practice, and advocate for policy changes to enhance the health of undeserved communities.	1F31NR017560-01	2017	35207
NIH	MISSION U: A Multimedia Training Tool for Treating Individuals with Co-occurring Mental Health and Substance Use Disorders	Millions of U. S. adults suffer from a co-occurring mental health and substance use disorder (COD). A COD is often difficult for providers to address, and thus clients may experience poor treatment engagement, symptom exacerbations, homelessness, incarceration, and often utilize acute and emergency services, increasing medical expenditures. Currently, the healthcare delivery system needs but does…	The traditional paradigm that relies solely upon on site provider training and/or static information based online training in evidence-based COD treatments has been proven ineffective and unsustainable in disseminating EBPs across clinical settings. “MISSIONU: A Multimedia Training Tool for Treating Individuals with Co-occurring Mental Health and Substance Use Disorders” will develop and pilot te…	1R41AA026751-01A1	2017	225000
NIH	Development of a contextually tailored and optimized smoking cessation intervention for homeless youth	ABSTRACT Scientific Premise. One million homeless youth smoke --70% of the population. Not only do homeless youth smoke at a rate 2.5 times higher than other youth populations, they engage in riskier smoking practices. Many homeless youth want to stop smoking, but most who attempt to quit do so without supported intervention. No known study has focused on smoking cessation effectiveness with home…	PUBLIC HEALTH RELEVENCE STATEMENT A majority of the one million homeless youth who smoke try to quit, but most end up doing so without supported cessation intervention. This career development project will train an emerging behavioral scientist in promising intervention development methods that she will then use to build a cessation intervention supporting maximum cessation success among homeless…	1K07CA216321-01A1	2017	130065
NIH	Social Immunoepigenetic Conditioning of Diabetes Disparities	PROJECT SUMMARY/ABSTRACT Native Hawaiians and Pacific Islanders (NHs/PIs) experience a disproportionately higher prevalence and earlier onset of cardiometabolic health outcomes, including Type-2 diabetes mellitus (DM) and cardiovascular disease (CVD), than other racial/ethnic groups. These health disparities may result from the social environment shaping an individual’s health behaviors (e.g. nut…		2U54MD007601-31	2017	334754
NIH	mHealth to Increase Service Utilization Among Recently Incarcerated Homeless Adults	7. Project Summary/Abstract There is a significant revolving door of incarceration among homeless adults, a population with substantial health disparities. Homeless adults who receive the professional coordination of individualized care (i.e., case management) during the period following their release from jail experience fewer mental health and substance use problems, are more likely to obtain s…	PUBLIC HEALTH RELEVANCE Case management and crisis counseling services reduce mental health and substance abuse problems, homelessness, and re-incarceration among recently incarcerated homeless adults, a disproportionately high minority population with substantial health disparities. There are many barriers (e.g., limited transportation, inability to schedule and keep appointments, limited knowle…	1R01MD010733-01A1	2017	680521
NIH	Housing mobility, hypertension self-management, and healthcare utilization among Bronx Latinos	Project Summary/ Abstract Moving residence is a major life event and associated with health outcomes at all levels of socio-economic status. In some instances, moving to a better housing unit in a desirable neighborhood may bring more access to quality health care. Among low-income residents, however, the negative health consequences of mobility are more likely. Low-income residents are nearly 3 …	Project Narrative Moving residents can break established social networks and other supportive ties with friends and family, healthcare providers, and community-based organizations that serve the health care needs of residents. It is unclear whether residents that move due to unfavorable circumstances (e.g. eviction) are more likely to utilize healthcare services than residents moving to more favo…	1R03HL140265-01	2017	83500
NIH	Identifying predictors of racial disparity in treatment and mortality among patients diagnosed with breast cancer in South Carolina and geospatial investigation of breast cancer patient navigation	Delay in treatment initiation contributes to higher mortality among Black women despite lower incidence of breast cancer (BrCa) among Black compared to White women. Survival studies show that a delay of two months has been linked with a less favorable survival among BrCa cases. The use of Adjuvant Hormonal Therapy (AHT) has been shown to improve both short- and long-term survival among Hormone Re…	Project Narrative Recognition of causes of disparities in individual- and neighborhood-level predictors of breast cancer treatment delays and mortality that can be intervened upon has the potential to allow for the application of evidence- based approaches to reduce racial disparities in mortality which is consistently higher among Black compared to White women. This proposal recommends assessmen…	1F99CA222722-01	2017	40727
NIH	Big Data and Network Analysis of Children's Health	Project Summary Decades of research suggest that neighborhood socioeconomic disadvantage increases children's health risk. This proposed project seeks to address two major weaknesses in conventional neighborhood effects research and interventions: a) the assumption that residential neighborhoods function independently of each other - ignoring that risk factors in areas where people work, learn, a…	Project Narrative This project contributes to advancing public health scholarship by leveraging and adapting Big Data analytical tools to overcome critical barriers in the field related to conventional assumptions about effects of neighborhood risk exposures on child health. It addresses the need to understand and model inter- neighborhood interdependencies and underlying multidimensional social …	1K01HD093863-01	2017	139492
NIH	Neighborhood Socioeconomic Contextual Disadvantage and Alzheimer's Disease	Abstract: Dementia due to Alzheimer's Disease (AD) disproportionately impacts racial and ethnic minorities and the socioeconomically disadvantaged—populations often exposed to neighborhood disadvantage, a condition associated with education, health behaviors, mortality and disease. Although studies have linked neighborhood to diseases such as diabetes and cancer, very little is known about the ef…	Project Narrative Dementia due to Alzheimer's Disease (AD) disproportionately impacts racial and ethnic minorities and the socioeconomically disadvantaged—populations often exposed to neighborhood disadvantage, a condition associated with education, health behaviors, mortality and disease. Although studies have linked neighborhood disadvantage to diseases like diabetes and cancer, very little is …	1RF1AG057784-01	2017	3776081
NIH	Cognitive Resilience and Community Context: Examining the role of Neighborhood Built and Social Environments for Slowing the Progression of Dementia among older Americans	PROJECT SUMMARY Previous research has identified multiple biological, genetic, and behavioral factors that are associated with cognitive impairment and decline. Recently, a parallel literature has looked beyond individual-level factors to consider the role of the social and built environment. Findings suggest that residence in socioeconomically advantaged neighborhoods may promote cognitive funct…	PROJECT NARRATIVE This study will examine the moderating role of neighborhood built and social environments on trajectories of cognitive function in a national sample of American adults followed since 2003. We will identify how features of the social and built environment are related to rates of decline in cognitive function among participants in the Reasons for Geographic and Racial Differences …	1RF1AG057540-01	2017	2711078
NIH	Air Quality, Child, and Adult Health in Homes Where E-Cigarettes Are Smoked	Abstract Electronic cigarettes (e-cigs), were introduced to the US market only 10 years ago, and are markedly different from traditional cigarettes. Traditional cigarettes contain tobacco and are smoked through combustion, thereby exposing the smoker and those nearby (secondhand smoke; SHS) to thousands of potentially dangerous tobacco and combustion-related agents. In contrast, E-cigs are “vaped…	Narrative Tobacco use and exposure to mainstream and secondhand smoke are the leading preventable causes of morbidity and mortality in the US and worldwide, and while cigarette use has decreased by 33% in the past decade, the use of alternative nicotine delivery products such as e-cigarettes, has increased an alarming 123%. The proposed home exposure study will investigate potential deleterious a…	1R01HL139239-01	2017	501550
NIH	Mentoring in Patient Oriented Research on Food Insecurity, HIV and Aging	Project Summary Dr. Weiser is an internist trained in HIV epidemiology whose research program focuses on the intersection between food insecurity (FI) and health outcomes in HIV, and on interventions to reduce FI as a mechanism to improve HIV care delivery. She is a sought-after mentor and won the UCSF Academic Senate Distinction in Mentoring Award. Protected time for mentoring and for an innovat…	Public Health Relevance Food insecurity is common among poor women and HIV-infected persons, and has been associated with worse HIV and chronic disease outcomes, especially among aging populations. The proposed 5-year study aims to answer key unresolved questions, namely “What is the magnitude of the impact of food insecurity on aging outcomes in HIV?”, “Which mechanisms drive this impact?” and “…	1K24AI134326-01	2017	188088
NIH	Radon Awareness Health Initiative (RAHI): A Serious Game about Serious Risk	PROJECT SUMMARY Each year, over 21,000 Americans die from lung cancer caused by exposure to radon in their homes. These deaths are preventable through awareness, testing, and remediation, yet hundreds of educational programs have over the last 50 have not had any appreciable impact. This project will overcome the critical barrier to promoting awareness, testing, and remediation of radon by adopti…	PROJECT NARRATIVE Each year, over 21,000 Americans die needlessly from lung cancer caused by exposure to radon in their homes. Radon­induced lung cancer is preventable, but most individuals are not adequately aware of this danger. To educate students and parents about the dangers of radon, this ​project​ will design and develop a digital game that engages learners while providing essential inform…	1R43ES029078-01	2017	224997
NIH	Leveraging Ancillary Service Staff to Support HIV Care and Treatment Adherence	Although people living with HIV (PLWH) are increasingly linked and retained in HIV medical care, viral load suppression rates are not meeting benchmarks. Ryan White Part A (RWPA) ancillary service (e.g., food/ nutrition, housing, legal advocacy, substance abuse treatment) providers frequently have contact with “floaters,” or PLWH who are not in RWPA services that offer HIV care and treatment adhe…	This mixed methods study will collect data to inform the development of HIV care and treatment adherence support interventions to be delivered by ancillary service (e.g., food/nutrition, housing, legal advocacy, substance abuse treatment) providers with PLWH who do not receive medical case management, but only access services to meet their basic needs. We aim to better characterize these PLWH in …	1R21MH112421-01A1	2017	216699
NIH	Low-cost, Easy-to-use Test for Determining Lead Concentration in Drinking Water	Project Summary Lead can enter drinking water when service pipes that contain lead corrode, especially where the water has high acidity or low mineral content. Lead is a toxic heavy metal that can be harmful to human health even at low exposure levels, and it can bioaccumulate in the body over time. Young children, infants, and fetuses are particularly vulnerable, and even low levels of exposure …	Project Narrative The objective of this work is to develop a simple, low-cost, reliable test kit to measure lead in tap water in homes so that people can test their tap water more frequently, effectively reducing lead poisoning.	1R43ES028633-01	2017	149940
NIH	Developing a PrEP Adherence Intervention Targeting At-Risk and Substance Using Women	Project Summary We aim to develop and assess the feasibility, acceptability, and preliminary efficacy on adherence of a community-informed tenofovir/emticitrabine (TDF/FTC) pre-exposure prophylaxis (PrEP) engagement intervention among street-based female sex workers (FSWs) in Baltimore, Maryland. PrEP is a potentially empowering method of HIV protection that is safe and effective, however, there …	Project Relevance The proposed study will inform the development of a multifaceted PrEP adherence intervention targeting street-based female sex workers (FSWs) in Baltimore, Maryland. The study will include an extensive community engaged research activities co-led by a FSW Community Advisory Board, including FSW community forums focus groups, component testing, and in-depth interviews with commun…	1R34DA045619-01	2017	245250
NIH	Urban Revitalization and Long-Term Effects on Diet, Economic, and Health Outcomes	Project Abstract Improving access to healthful foods such as fruits, vegetables, and whole grains has been an important policy strategy, intended to improve diet and reduce obesity among vulnerable populations. In our parent grant (Does a New Supermarket Improve Dietary Behaviors of Low-income African Americans? R01CA149105), our team capitalized on a natural experiment in which a Healthy Food Fi…	Project Narrative Improving access to healthful foods such as fruits, vegetables, and whole grains has been a highly touted policy strategy, intending to improve diet and reduce obesity among vulnerable populations. Our parent study documented some improvements in diet among residents after the opening of a full-service supermarket in a low-income, predominantly African American neighborhood in P…	2R01CA149105-06A1	2017	805895
NIH	AOD Use Trajectories from Age 10 to 24: Multi-level Predictors, Health and Behavioral Functioning, and Racial/ethnic Disparities	Summary/Abstract A recent review of trajectory research found that there is a great deal of research aimed at better understanding transitions in alcohol and other drug (AOD) use patterns from early to late adolescence and late adolescence to emerging adulthood. However, no studies to date have: a) 13 assessments of AOD use from age 10-24 across all developmental periods (middle school, high scho…	Narrative The proposed study will continue to annually assess the alcohol and drug use of youth age 20-24 who have been part of a longitudinal study since age 10. We will examine how AOD use trajectories during adolescence affect a diverse set of outcomes in emerging adulthood; examine individual, peer, family, and neighborhood factors that may affect trajectories; and determine potential racial/…	1R01AA025848-01A1	2017	626308
NIH	Neurobiological pathways underlying maladaptive behaviors in youth	Decades of research have highlighted the damaging effects of disadvantaged neighborhood contexts on later health outcomes, including youth antisocial behaviors (ASB) such as assault, theft, and vandalism. Although few would now contest the behavioral sequelae of neighborhood disadvantage, the mechanism(s) driving these effects are as yet unclear. Studies linking youth ASB to alterations in the fu…	The proposed R01 will illuminate, for the very first time, the etiologic processes through which disadvantaged neighborhood contexts shape the developing brain and increase developmental risk for youth antisocial behavior.	1R01HD093334-01	2017	655940
NIH	Contextual risk factors for hepatitis C among young persons who inject drugs	7. PROJECT SUMMARY Background: An emerging epidemic of hepatitis C virus (HCV) infection exists among young persons who inject drugs (PWID) from suburban and rural areas. HCV is primarily transmitted via risk practices associated with injection drug use (IDU). In 2016, the National Academy of Sciences (NAS) examined the feasibility of HCV elimination in the U.S., defined as cessation of viral tra…	8. PROJECT NARRATIVE Alarming increases in injection drug use (IDU) and hepatitis C virus (HCV) incidence are occurring among a new generation of suburban and rural young persons who inject drugs (PWID). To date, no known study has elucidated factors driving the increase in HCV incidence among young suburban PWID. Our longitudinal study will (i) improve understanding of potentially key contextual…	1R01DA043484-01A1	2017	539772
NIH	Youth Services Navigation Intervention for HIV+ adolescents and young adults being released from incarceration: A randomized control trial	Project Summary/Abstract The continuum of HIV care has forced new focus on the urgency to identify and effectively serve high-need, under-resourced, and often transient populations to facilitate their receiving the necessary ongoing care and antiretroviral therapy (ART) to suppress HIV RNA viral load (VL). Crucial target groups for improving care along the continuum are young (aged 16-25), sexual…	Public Health Relevance Crucial target groups for improving care along the Continuum of Care are young (aged 16-25) HIV+ sexual and gender minority youths with criminal-justice involvement (CJI) – a population that is poorly retained in HIV care. If HIV is to be controlled and the benefits of ART advances experienced broadly, the problems of CJI young people living with HIV must be addressed with…	1R01MD011773-01	2017	708966
NIH	“Neighborhood Influence, Parenting Practices, and Youth Physical Activity.”	PROJECT SUMMARY/ABSTRACT The objective of this postdoctoral fellowship (F32) application is to promote the Candidate, Maura Kepper, Ph.D., into a path of independent research focused on identifying targets and translating findings to intervention strategies that alter neighborhood environments to promote the healthy development of our youth. The proposed research will employ a convergent mixed me…	PROJECT NARRATIVE Play is so fundamental to optimal child development that it has been recognized as a right of every child by the United Nations Commission on Human Rights. Yet, opportunities for outdoor play in modern society are limited, especially within disadvantaged neighborhoods. The proposed research will employ a mixed methods approach to generate a comprehensive understanding of how and…	1F32HD093282-01	2017	59033
NIH	Investigating the Relationships among Neighborhood Factors and Asthma Control in African American Children	PROJECT SUMMARY Over 2.3 million children in the US have uncontrolled asthma, defined by ≥2 symptom days per week, >1 symptom night per month, activity limitation, and use of rescue medications >2 days per week. African American children are disproportionately affected by uncontrolled asthma; they are 4.1 times more likely to be treated in emergency departments and 7.6 times more likely to die fr…	PROJECT NARRATIVE Uncontrolled asthma, which disproportionately affects African American children and those living in low-income neighborhoods, is a significant public health problem. This study will examine the benefits of neighborhood greenspace (i.e., land with grass, trees, and other vegetation), which has been shown to reduce air pollution and promote physical activity, on level of asthma co…	1F31NR017319-01	2017	44044
NIH	Children’s Health and Migration	Project Summary As migration rates rise globally, this widespread population movement has profound demographic and health consequences, including for children left behind. Migration may be beneficial for a child’s health if the family enjoys greater income, or harmful if the child is affected negatively by a parent’s absence. The degree to which migration advantages or disadvantages children’s he…	Project Narrative An increasing number of young children are left behind globally as their parents migrate for new labor opportunities; while these children may benefit from increased household income, their health may be negatively affected by parental absence, and further influenced by their community context. This project seeks to understand how the effects of parental migration on the health …	1F32HD093145-01	2017	60834
NIH	Air pollution, the social environment, and Alzheimer's disease: Risk and resilience in the Ginkgo Evaluation Memory Study	ABSTRACT Alzheimer’s disease (AD) has tremendous public health impacts and is associated with enormous costs to patients, their caregivers, and society as a whole. Environmental factors may be important in the development and progression of AD with recent research demonstrating that air pollutant exposure late in life contributes to lower cognitive performance and faster cognitive decline in olde…	PROJECT NARRATIVE Alzheimer’s disease (AD) affects the health and quality of life of millions of Americans and their caregivers; understanding if and how air pollutant exposures and the social environment affect risk and resilience to this debilitating disease is of critical public health importance. This study is of high public health significance, as it will apply state-of-the-art exposure asse…	1RF1AG057033-01	2017	2288624
NIH	Environmental Health Disparities in an Older Population	Project Summary/Abstract Understanding environmental health disparities for older persons is critical given the unprecedented aging of the population, with 20% of US persons anticipated to be >65y by 2030, and the elder population becoming more racially and ethnically diverse. Older persons can be more affected by environmental and socio- economic status (SES) factors due to baseline health, chan…	Project Narrative Environmental and some SES factors represent modifiable risks through which we can improve health in our aging population. Analyses will identify the most effective foci for intervention and policy engagement by identifying the most significant common contributors to environmental health disparities for the elderly, thereby directly contributing to NIEHS's mission to discover ho…	1R01MD012769-01A1	2017	845724
NIH	Epigenetic damage in women living in LA food-desert zip codes	In the United States, people living in low-income neighborhoods frequently do not have access to affordable healthy food (“food-deserts”). People living in food-deserts must rely on convenience stores and fast-food chains that offer few, if any, healthy food choices, such as fruits and vegetables. The failure of supermarket chains to locate stores that offer fresh fruits and vegetables in inner-c…	PROJECT NARRATIVE Young Women-of-Color (African-American and Latina/Hispanic-American) are more likely to live in food- deserts than their European-American counterparts. The lack of healthy food choices puts young Women-of- Color at increased risk for type-2 diabetes, obesity, and triple-negative breast cancer (TNBC). Here we aim to test in young Women-of-Color living in food-desert zip codes in…	1R01CA220693-01	2017	719296
NIH	Epigenetic mechanisms of emotional/behavioral health among impoverished African American youth	Efforts to personalize mental health and substance use prevention programs with underserved, impoverished racial minority youth require an understanding of the social environment risk factors that become biologically embedded to shape risk for poor health trajectories. Among African American (AA) youth from impoverished communities, exposure to violence, racial discrimination, poor neighborhood c…	Racial minority youth residing in high-poverty, high violence neighborhoods face a distinct set of social environment factors that impact risk for emotional and behavioral health problems. The purpose of this study is to investigate the biological embedded of stress among low-income, urban minority youth, which can help inform targets for prevention and intervention with at-risk populations.	1R01MD011727-01	2017	378147
NIH	Understanding socioeconomic disparities in perinatal risk: The role of epigenetic and transcriptional regulation in the placenta	This application is a response to PAR #16-355 “Social Epigenomics Research Focused on Minority Health and Health Disparities.” In the contemporary United States, children's outcomes vary substantially by their family's socioeconomic status (SES). These disparities are present in multiple domains, including cognitive development, psychiatric disorders, and physical health. As low-SES youth mature …	Public health relevance: Children who are raised in economically difficult circumstances are vulnerable to a variety of mental and physical health problems across the lifecourse. This project attempts to identify biological mechanisms that contribute to these health problems. We focus on processes that occur during gestation and affect functioning of the placenta – an interface that connects a pr…	1R01MD011749-01	2017	805906
NIH	Rhode Island Asthma Integrated Response Program (RI-AIR)	Project Summary/Abstract: Greater Providence, Rhode Island is comprised of several urban “core” cities of high poverty and significant pediatric asthma disparity. The RI-Asthma Integrated Response (RI-AIR) Asthma Care Implementation Program (ACIP) is a comprehensive system of identification, screening and intervention for pediatric asthma. Core components include: a 1) state of the art technology…	Project Narrative Pediatric asthma is a significant public health problem. Striking asthma disparities continue despite available clinical guidelines to manage asthma in home and school settings. There is a crucial need for coordinated systems of asthma care. This proposal will evaluate the effectiveness of the RI-Asthma Integrated Response (RI-AIR) Asthma Care Implementation Program (ACIP), a co…	1U01HL138677-01	2017	826281
NIH	Air Pollution, Heart Failure and Atrial Fibrillation in MESA	Abstract Kaufman: Air pollution, heart failure, and atrial fibrillation burden in MESA This proposal examines the impact of ambient air pollutants on the development, burden, and triggering of heart failure and atrial fibrillation. Air pollutants, especially particulate matter, have been associated with the incidence of cardiovascular disease, especially coronary heart disease and stroke. The inc…	PROJECT NARRATIVE Heart failure (HF) and atrial fibrillation (AF) are increasingly important health problems as our population ages. Air pollution exposures have been linked to both HF and AF, but many questions remain about the relationships, and new technologies are available to study this. By understanding the relationship between short- and long-term air pollution exposures and the developmen…	1R56ES026528-01A1	2017	600964
NIH	Epigenetic Mediation of Adverse Social Context on Stress Response, Socioemotional Development, and Health in a Population-based Study of Minority and Low SES Children and Adolescents	Project Abstract Pronounced disparities exist by race, ethnicity, and SES in children and adolescents across a range of health conditions, and many adult health disparities can be traced to childhood social contextual inequalities. Epigenetics—modifications to the genome that are not changes in nucleotide sequence—holds great promise as potential indicators of contextual effects and health condit…	Project Narrative This proposal examines if DNA methylation partially mediates the effect of adverse social context (i.e. poverty, harsh parenting, neighborhood disorganization, family instability, and parental incarceration) on biological processes related to stress response (telomere length and attrition, cortisol response, DHEA levels) and stress responsive behaviors (behavioral problems, risk…	1R01MD011716-01	2017	679516
NIH	Race/Ethnicity, DNA Methylation, and Disparities in Cardiovascular Mortality: NHANES 1999-2002	PROJECT SUMMARY Rationale: Cardiovascular (CV) disease is the leading cause of death for women and men in the US, accounting for one in every four deaths. In 2014, CV deaths among African-Americans were 30% higher than among non-Hispanic whites, and while CV mortality rates decreased for both blacks and whites over the past four decades, racial/ethnic disparities increased substantially. Despite …	RELEVANCE US blacks are more likely to die from cardiovascular disease (CVD) than US whites. This study will help determine whether black/white differences in DNA methylation help explain why blacks are more likely than whites to die from CVD. Because DNA methylation is potentially modifiable, results from this work could be used to develop interventions to improve cardiovascular health and reduc…	1R01MD011721-01	2017	511158
NIH	Influence of prenatal psychosocial stressors on maternal and fetal circulating miRNAs	ABSTRACT The environment experienced by a developing fetus during gestation can have profound impacts on health outcomes throughout life. Infant growth is a significant risk factor for long-term chronic disease, particularly later childhood risk for obesity. A better understanding of the mechanisms through which the environment can program offspring obesity risk may help to improve risk assessmen…	PROJECT NARRATIVE The environment experienced by the developing fetus during the gestational period can influence lifelong health and disease risk in the offspring. An improved understanding of the molecular and pathophysiologic underpinnings of developmental programming may allow for improved interventions aimed at reducing these risks, including identifying at-risk infants in-utero and employin…	1R01MD011698-01	2017	656955
NIH	Health, Neighborhood Context, and Mobility	Neighborhood context may be an upstream cause of economic mobility, yet few neighborhood studies are experimental, weakening causal inference and limiting policy translation. Our study proposes to analyze newly- available data from a large, federal government initiated social experiment of voluntary neighborhood relocation using housing vouchers in 5 US cities (the Moving to Opportunity, MTO, Stu…	This project will test whether health-related barriers to employment mediate and moderate the effects of a social experiment of housing and neighborhood relocation on economic mobility, among adolescents, young adults, and their mothers. This knowledge will inform the next generation of social policy, e.g., to provide guidance on augmenting housing counseling assistance services to include health…	1R01HD090014-01A1	2017	476644
NIH	Evidence Based Sober Living Houses: A Multi-level Analysis	ABSTRACT Treatment for drug dependence is undergoing a paradigmatic shift that recognizes the limitations of acute care interventions. There is a growing consensus that drug dependence represents a chronic disease process that requires ongoing attention beyond formal treatment. Long-term professional treatment is prohibitive in part because reduction of cost continues to be an important goal amon…	PUBLIC HEALTH SIGNIFICANCE Alternatives to formal substance abuse treatment programs are needed because funding for treatment is limited and research shows that substance use disorders require long-term interventions that go beyond the time constraints of treatment. We posit that sober living houses (SLHs) are unique recovery services that 1) have shown favorable outcomes, 2) largely do not requi…	1R01DA042938-01A1	2017	592255
NIH	Active surveillance and patient reported outcomes in a diverse population of prostate cancer patients	PROJECT SUMMARY/ABSTRACT An increasing proportion of prostate cancers of low grade and low potential for progression are diagnosed each year. Most men with these tumors are expected to have comparable survival as other men their age without prostate cancer. Thus, active surveillance, or closely monitoring the course of disease with the expectation to intervene with curative intent given evidence …	PROJECT NARRATIVE Active surveillance is an accepted management option for all men with very low risk and most men with low risk prostate cancer, particularly as definitive treatments including radiotherapy and radical prostatectomy are associated with significant treatment-associated morbidities including bowel, urinary, and sexual dysfunction; however, on average less than 40% of eligible men r…	1R01CA211141-01A1	2017	664142
NIH	Air pollution exposures and children's health: mediation and interaction in a counterfactual framework	Project Summary / Abstract Exposure to air pollution is an established risk factor for asthma, reduced lung function as well as inflammatory and oxidative processes which are in turn linked with obesity and diabetes. Risk for these adverse outcomes begins early in childhood and well-documented racial/ethnic differences and social disparities render minority children especially vulnerable, yet the…	Project Narrative There are multiple pathophysiologic pathways through which air pollution exposures exert their effects on health, while racial/ethnic differences exist in terms of prevalence of health outcomes and genetic and social factors linked to levels of exposure and that potentially modify exposure effects. Mediation and interaction analyses are important to help as answer questions abou…	1K99ES027511-01A1	2017	94114
NIH	Health outcomes and health care spending among residents of smoke-free public housing	ABSTRACT Tobacco is the leading preventable cause of death in the United States, affecting both tobacco users and those exposed to second- and third hand smoke. Residents of low-income, multiunit housing are particularly vulnerable to tobacco smoke exposure. Low-income individuals are more likely to smoke, which in turn increases the tobacco smoke exposure of people sharing their environments. In…	Project Narrative Smoke-free housing policies are increasingly common in public housing authorities and the U.S. Department of Housing and Urban Development has recently proposed extending smoke-free housing to all federally-funded housing authorities nationally. Such policies may improve resident health by encouraging smokers to quit and by reducing non-smokers' exposure to secondhand smoke. The…	2R01HL112212-04A1	2017	846668
NIH	Metabolic and Inflammatory Pathways of Midlife Neurocognitive Disparities	Project Summary/Abstract Health is not randomly distributed across people or across space: it tracks a socioeconomic gradient that extends from individuals to the areas in which they live. Individual- and area-level attributes of socioeconomic disadvantage confer risk for a broad range of interrelated physical and neurocognitive health outcomes. This risk is especially apparent in midlife when pa…	Project Narrative As the US population ages, cognitive impairment is becoming a rising and intractable problem, particularly for individuals at relative socioeconomic disadvantage who are at increased risk for premature neurocognitive aging and dementia. The public health implications of the proposed research include the potential to identify modifiable risk factors that track a socioeconomic gra…	1R01DK110041-01A1	2017	683727
NIH	Addressing Social Vulnerabilities to Prevent Hospital Readmissions in Adults with Cardiovascular Disease	PROJECT SUMMARY/ABSTRACT This career development award will establish Dr. Oanh Nguyen as a clinician-investigator focused on designing, implementing, and evaluating transitional care interventions to improve health outcomes for vulnerable patients with cardiovascular illness. This award will provide support needed to develop her expertise in: 1) advanced methods in patient-centered outcomes resea…	PROJECT NARRATIVE Readmission within 30 days of hospitalization occurs in up to 1 in 5 adults, and patients with congestive heart failure and ischemic heart disease are among those at the highest risk for readmission. Social vulnerabilities such as housing, food, and economic insecurity, and social isolation, are associated with higher readmission risk but health systems are currently poorly equi…	1K23HL133441-01A1	2017	189378
NIH	The Effect of Pesticide Exposure on Cognitive and Brain Development in Latino Children: PACE5	Concern is mounting that commonly used pesticides are detrimental to children. Children are rapidly undergoing cognitive, sensory, and motor development, and disruption of normal maturation can have life-long consequences. The extant literature strongly indicates that prenatal exposure to pesticides leads to abnormal neurobehavioral development. A recent brain imaging study further showed that pr…	Most research indicates that prenatal pesticide exposure is detrimental to the developing brain. However, results concerning the effects of postnatal pesticide exposure on brain development are conflicting. The current project will evaluate the effects of pesticide exposure on neurobehavioral and brain development children from Latino farmworker families.	2R01ES008739-20A1	2017	638539
NIH	A Mixed Methods Approach for Developing Culturally and Ecologically Appropriate Interventions for Improving Sleep Health in a Community-Based Sample of African Americans.	Project Summary (Abstract) High and uncontrolled blood pressure (BP) is a significant public health burden; therefore it is important to improve modifiable risk factors such as sleep health in efforts to reduce the societal burden, particularly among health disparate populations. The goal of this K01 is to utilize a mixed methods approach to design a pilot study aimed at improving sleep in the co…	Project Narrative There is a high prevalence of insufficient and disturbed sleep, and associated problems with uncontrolled blood pressure, stroke, heart attack and mortality in racial/ethnic minority groups such as African Americans. This study proposes to use a mixed methods approach (quantitative and qualitative research) to understand the most salient social and environmental stressors that c…	1K01HL138211-01	2017	178178
NIH	Identifying and Disentangling Social and Physical Environmental Effects on Physical Activity in Diverse Adolescent and Young Adult Populations	Identifying and disentangling social and physical environmental effects on physical activity in diverse adolescent and young adult populations PROJECT SUMMARY AND ABSTRACT The purpose of this K01 award is to provide developmental support to Dr. Leah Frerichs to become an independent investigator in youth-engaged research using mobile technology and systems science methods to disentangle and addre…	Project Narrative/Public Health Relevance This research will determine relative influences of social processes and environmental exposures on a key health behavior – physical activity – known to have profound influence on many health outcomes including cardiovascular disease, cancer, obesity, cognitive functioning and quality of life. We will collect and analyze data on networks, environmental ex…	1K01HL138159-01	2017	159386
NIH	MULTILEVEL INTERPLAYS IN THE DEVELOPMENT OF TOBACCO DEPENDENCE	PROJECT SUMMARY Tobacco use in adolescents and young adults remains one of the most challenging public health issues in the United States. Adolescence and young adulthood represent a window of heightened vulnerability to tobacco use. A high proportion of adolescent tobacco users develop tobacco dependence during the adolescence and young adulthood. Thus, full understanding of the risk mechanisms …	PROJECT NARRATIVE Although the impact of neighborhood environments on smoking initiation and sustainment has been recognized, little is known about the role of neighborhood exposures in the development of tobacco dependence and its interactions with genetic susceptibility. Building on a 20-year followup study of adolescents and young adults, we will fill this important gap in our knowledge. The s…	1R01DA044254-01	2017	343125
NIH	Integrating Social Determinants of Health Into Risk Adjustment Models: An Opportunity to Improve Care Coordination Strategies For Medicaid Beneficiaries	PROJECT SUMMARY The purpose of this project is to provide evidence of the value of measuring social determinants of health (SDH) in the Medicaid population. This project will demonstrate that risk stratification using traditional risk adjustment models (RAMs) can be improved significantly with the inclusion of SDH information in addition to the information these models typically rely on: age, gen…	PROJECT NARRATIVE This project aims to demonstrate the utility of measuring social determinants of health (SDH) in the Medicaid population. This information is desperately needed if Medicaid agencies want to devise effective interventions to reduce health disparities and improve population health.	1R01MD011607-01	2017	671960
NIH	Moving to Health: How changing built environments impact weight and glycemic control	SUMMARY There are multiple links between residential location, built environment (BE), and neighborhood prevalence of obesity and type 2 diabetes (T2D). Advances in GIS technologies have allowed a shift in geographic scale from large counties and ZIP codes to more granular census tracts/blocks and individual tax parcels. Fine- grained data permits more detailed characterization of BE with variabl…	PROJECT NARRATIVE This natural experiment examines sudden changes in the built environment (BE) among people who move their residence, as well as gradual BE changes (among non-movers), in a very large cohort, providing unprecedented insights into the impact of place on health, with a focus on obesity and type 2 diabetes. Our findings will help urban planners and policymakers target different BE f…	1R01DK114196-01	2017	582395
NIH	The effect of built and social environments on childhood obesity and racial/ethnic disparities in the national Healthy Communities Study	Project Summary Childhood obesity is a top public health concern. A large body of literature has supported a relationship between aspects of the built and social environment (BSE) and childhood obesity; however, the majority of evidence has been based on cross-sectional studies. Further, national studies of BSEs have been limited by several factors including: studying a narrow age range, utilizin…	Project Narrative This study will help establish which built and social environments affect childhood obesity over time. The study will examine differences in these relationships across subgroups (e.g., gender, race, ethnicity, urbanicity), which will help elucidate the factors that contribute to health disparities. Finally, it will determine whether the relationship between community programs an…	1R01HL137731-01	2017	860644
NIH	Examining Obesity Declines Among School Children: The Role of Changes in the Food and Physical Activity Environments	Project Summary The proposed project is designed to identify alterable factors in the food and physical activity (PA) environment that contribute to declines in obesity rates among school children. Childhood obesity has been associated with higher risk for cardiovascular disease both during childhood and later as adults. While overall obesity rates remain high in the US, there have been promising…	Project Narrative Declines in rates of obesity rates have been observed among school-age children in recent years. While these declines have coincided with prevention initiatives to improve the food and physical activity (PA) environment, the contribution of environmental changes to trends in obesity rates is unknown. The proposed study aims to identify alterable factors in the food and PA enviro…	1R01HL137814-01	2017	782027
NIH	Using Smart Phones to Understand the Link Between Social and Geographical Context and HIV Risk Behavior Among MSM	Research Summary This study explores novel methods to assess how geographic and social contexts create unique profiles of risk for emerging adult HIV-negative men who have sex with men (MSM). HIV risk behaviors (sexual risk, substance use) are heavily influenced by geographic and social context of the neighborhoods that people live and frequent (e.g., crime; poverty; density of liquor stores, par…	Project Narrative This proposal explores novel methods of assessing geographic and social context among emerging adult men who have sex with men (MSM). This study is innovative and unique because it assesses how geographic and social contexts influence substance use and HIV risk behaviors overall and episodically using innovative technological methods.	1R01HD092185-01	2017	834890
NIH	Impact of Representative Payee Services on ART Adherence Among Marginalized People Living with HIV/AIDS	Project Summary/Abstract There is a lack of structural interventions to improve antiretroviral therapy (ART) adherence, which represents missed opportunities to reduce HIV health disparities. Economic disadvantage can contribute to poor medication adherence and clinical outcomes through mediators such as limited social resources, repeated cycles of housing instability, high levels of stress cause…	Project Narrative The proposed research has high public health relevance as it offers a new, structural approach to improving antiretroviral therapy (ART) adherence among people living with HIV/AIDS. ART adherence is strongly predictive of viral suppression and long-term mortality, thus directly impacting rates of secondary transmission.	1R01MH112416-01A1	2017	669965
NIH	The role of resilience in addressing racial disparities in adverse HIV-related outcomes	Project Summary/Abstract In the United States (U.S.), African Americans/Blacks (AAs) are the racial/ethnic group most adversely impacted by the HIV epidemic. As such, one of the goals of the White House National HIV/AIDS Strategy is to permanently reduce long-standing health disparities in HIV disease. Lower HIV clinic attendance and suboptimal antiretroviral therapy (ART) use (i.e., initiation, …	Project Narrative This innovative project will determine whether resilience facilitates positive HIV outcomes among HIV+ African American/Black (AA) adults in the United States (U.S.) by the level of the neighborhood risk environment. Completing this work will provide critical evidence about the relationship between resilience and HIV outcomes among HIV+ AAs from two longitudinal HIV clinic cohor…	1R01MH112386-01A1	2017	717864
NIH	Healthy Eating and Lifestyle Program for Individuals with Intellectual Disability	The move for individuals with ID from institutional to community settings has increased their opportunities for self-determination and provided a less restrictive environment. However, knowledge, motivation, and efficacy to engage in a healthy lifestyle tend to be low in both individuals who have ID and their care providers. Community and residential living arrangements often make choosing a heal…	The disparity in health status between those with and without ID is a serious public health concern. Due to lack of system supports and education, people who have ID do not engage in health promotion or disease prevention activities to the same extent as the non-ID population. Accordingly, the incidence of obesity in adults who have ID has increased over the last 20 years and at disproportionatel…	1R43HD089742-01A1	2017	224168
NIH	Early Environmental Stressors and Emerging Cardiometabolic Risk	Project Summary/Abstract There is a fundamental gap in understanding the pathways, timing, and risk and protective factors that translate early environmental stressors into emerging cardiometabolic risk during childhood. Improved knowledge of the pathways through which early environmental stressors give rise to emerging dysregulation in cardiometabolic processes, the timing during childhood when …	Project Narrative This study will elucidate the pathways through which environmental stressors impact emerging cardiometabolic risk and identify protective factors that mitigate this relationship and improve children's health outcomes. Results will aid the prevention science field by identifying key intervention targets to prevent the development of cardiovascular and metabolic diseases for child…	1R01HD090059-01A1	2017	635291
NIH	Effects of Hospital-Community-Public Health Integration on Racial and Ethnic Disparities in Mental Health	Summary Mental illness is a major public health concern in the U.S. and a significant source of morbidity and mortality. Racial and ethnic minority patients experience disproportionate burdens of common physical health conditions associated with mental illness, largely due to the lack of health care access and social stigma. Effectively treating mental illness and the associated conditions will d…	Narrative The proposed research is relevant to public health because results will help us identify the specific sets of system-level care coordination practices (e.g., integrating physical and behavioral health, tracking readmissions, sharing clinical information across health sectors, mental health prevention interventions, transportation, public housing) that work best for minority populations …	1R01MD011523-01	2017	414285
NIH	Asthma Project -"Enhancing Control of Childhood Asthma in AI/AN Communities"	NARCH9 Asthma Project - “Enhancing Control of Childhood Asthma in AI/AN Communities”. Pediatric asthma poses a particularly heavy public health burden in Indian County where the prevalence of asthma in American Indian and Alaska Native (AI/AN) children is estimated at 15.1%, as compared to the general US population of 9.5%. The consequences of this condition are major and affect not only patients…	n/a	1S06GM123543-01	2017	184896
NIH	Air Quality, Child, and Adult Health in Homes where Hookahs are Smoked	PROJECT SUMMARY Tobacco use and exposure to secondhand smoke (SHS) are the leading preventable causes of morbidity and mortality in the US and worldwide. There is no safe level of tobacco smoke exposure. In just 4 years, from 2009 to 2012 (the most recent data available), cigarette use among US individuals aged 18-24 (the age group most likely to use cigarettes or hookahs) decreased by 8.4% to 5,…	PROJECT NARRATIVE Tobacco use and exposure to mainstream and second hand smoke are the leading preventable causes of morbidity and mortality in the US and worldwide, and while cigarette use has decreased by 33% in the past decade, the use of alternative tobacco products such as hookahs (water pipes), has increased an alarming 123%. The proposed home exposure study will investigate potential delet…	1R21ES026996-01A1	2017	211875
NIH	Food Insecurity Among Homeless and Precariously Housed Children and Families	Summary Current Population Survey (CPS) data document the persistence of food insecurity among America's children despite an array of government programs geared toward improving food access and nutrition. The significance of child food insecurity (or CFI) lies in its negative developmental, health, educational, and later-life consequences. Yet the members of the US population arguably most vulner…	Narrative A better understanding of the prevalence, patterns, and sources of child food insecurity in homeless and precariously housed families can inform decisions by health professionals and policy makers about how to meet the basic needs of a disadvantaged, underserved population. The negative consequences of food insecurity for children's growth, development, physical health, psychosocial fun…	1R03HD087625-01A1	2017	92201
NIH	A Data Science Approach to Air Toxics and Children's Environmental Health	PROJECT SUMMARY: This proposal aims to characterize the associations between prenatal exposure to interpretable combinations of air toxics and children’s cognitive health through the efficient use of big public health data. With guidance from multidisciplinary advisors, the candidate will develop skills in data science, machine learning and advanced biostatistics to supplement her training in epi…	PROJECT NARRATIVE Epidemiologic studies have shown that prenatal and/or early-life exposures to ambient air pollutants are associated with multiple measures of neurodevelopment and cognition in childhood. However, most of the previous studies characterized exposure using a single pollutant, even though ambient air is a complex mixture. This study will identify the combined effects of prenatal exp…	1K99ES027022-01A1	2017	96716
NIH	Diabetes disparities in Latino subpopulations: linking biology to social epidemiology	Abstract The overall goal for this application for an NIDDK Mentored Research Scientist Development Award (K01) is to provide the candidate, Sandra Albrecht, PhD, MPH, with indispensable training and protected time to build an independent, transdisciplinary research program at the interface of the biomedical and socio-ecological domains to provide a more complete understanding of the factors unde…	Project Narrative This proposal addresses a central challenge in type 2 diabetes (T2D) research: prioritizing efforts to reduce disparities in U.S. Latinos. With this award, I will build an independent, transdisciplinary research program at the interface of the biomedical and socio-ecological domains to provide a more complete understanding of the factors underlying progression to and from T2D sp…	1K01DK107791-01A1	2017	139599
NIH	Neighborhood risk and protection for substance use among low income adolescents	Abstract This K01 Mentored Research Scientist Development Award will provide the candidate, Jaime Booth, PhD., with advanced training and structured mentoring to facilitate her transition to research independence. The candidate’s goal is to become an independent investigator with expertise in neighborhood processes that may be modified to prevent substance use among low-income adolescents. The pr…	Project Narrative Smoking, a behavior that frequently originates in adolescence, continues to account for more than 25% of all deaths in the US. This proposal investigates the role of chronic neighborhood stressors in the initiation and escalation of low income adolescent's tobacco and marijuana use (TMU). The results of this study may provide insight into neighborhood mechanisms impacting stress…	1K01DA041468-01A1	2017	169596
NIH	The effects of exposure to violence on risk for substance abuse: neural mechanisms and community level moderators	Project Summary Each year, up to 40% of adolescents witness or experience an assault in their community. The stress of such exposures to violence (EtV) greatly increases the probability of initiating use of illicit drugs as well as becoming addicted to them. This proposal tests the hypothesis that the stress of EtV recalibrates the neural processes underlying emotional reactivity and regulation, …	Project Narrative A disturbingly large proportion of adolescents witness or are victims of violence each year, which greatly increases risk for illicit drug use and addiction. The goal of the proposed study is to examine how such exposure to violence changes the function of the brain over the course of development and how these brain changes alter information processing to increase risk for drug …	1R01DA042080-01A1	2017	730193
NIH	Aging Among the Homeless: Social Isolation, Function and Institutional Care	Project Summary/Abstract The long term goal of this proposal is to reduce the need for institutional care and identify optimal housing options in older adults with an experience of homelessness. The proposal seeks to renew AG041860, “Aging among the homeless: geriatric conditions, health and health care outcomes” also known as the Health Outcomes in People Experiencing Homelessness in Older Middl…	Project Narrative The proposed study will examine the association between social support, use of supportive services, and institutionalization in older homeless-experienced adults. The median age of people experiencing homelessness is 50. Despite the high prevalence of functional and cognitive impairment in this population, little is known about the use of long-term supportive services as a means…	2R01AG041860-06	2017	648173
NIH	Economic Context and Marital Outcomes Over Time	PROJECT SUMMARY A couple's economic circumstances are strongly associated with marital satisfaction and risk for divorce, and these associations are especially strong among lower-income couples. Yet the effect of economic changes on marital outcomes remains a topic of scholarly dispute. Economic and demographic research consistently reveals that rising unemployment rates and other indicators of e…	PROJECT NARRATIVE Whereas economic and demographic research reveals that rising unemployment rates and other indicators of economic hardship are associated with lower divorce rates, psychological research shows that the direct experience of economic insecurity is associated with higher risk of divorce. To inform efforts to support communities most affected by economic instability, this project wi…	2R01HD091832-06	2017	420847
NIH	Chronic Stress, Lipidome Profiles and Preterm Birth in African American Women	ABSTRACT African American women have 1.5 times the rates of preterm birth (PTB)(<37 weeks) compared with white women. The high PTB rate for African Americans is a longstanding health disparity that negatively affects the health of African American infants. A contributing factor to the PTB disparity for African American women is chronic stress due to experiencing racial discrimination and living i…	PROJECT NARRATIVE The high preterm birth rate for African American women is a longstanding health disparity that negatively affects the health of African American infants. Preterm birth is the leading cause of infant mortality in African Americans. A contributing factor to the disparity in preterm birth is chronic stress due to experiencing racial discrimination and living in disadvantaged neighb…	1R15MD011465-01	2017	486287
NIH	Environmental Risk Factors for Pediatric Sleep Disordered Breathing	ABSTRACT Pediatric sleep disordered breathing (SDB) is associated with an increased risk for a wide range of neurobehavioral and health effects that negatively impact child health, academic performance, and well-being, as well as contribute to chronic health conditions across the lifespan. Minority children, vulnerable to life-long health disparities, bear a disproportionate burden of SDB. Import…	Narrative Pediatric sleep disordered breathing (SDB) is a serious and common health problem that disproportionately affects minority children and children from disadvantaged neighborhoods. This study will for the first time evaluate the contributions of indoor sources of allergens and irritants to SDB and SDB-related health and behavioral outcomes in a sample of predominantly low income children.…	1R01HL137192-01	2017	922926
NIH	Near-Roadway and Ambient Air Pollution Exposure and the Gut Microbiome: Implications for Obesity and Insulin Resistance in Adolescence	PROJECT SUMMARY / ABSTRACT A rapidly evolving field of study suggests a link between the gut microbiome with obesity and type 2 diabetes. Recent studies show that environmental exposures, such as near-roadway and ambient air pollution (AAP) exposure can affect gut barrier integrity and modify risk for obesity and type 2 diabetes. In this study, Dr. Tanya Alderete proposes to examine the impacts o…	PROJECT NARRATIVE The proposed research is focused on understanding the impacts of air pollution exposures on the gut microbiome that may have far-reaching public health implications for obesity and metabolic disease. Understanding how the environment affects adiposity and metabolic health is critical for developing novel interventions and therapies.	1K99ES027853-01	2017	100980
NIH	A Binational Study to Understand Dementia Risk and Disparities of Mexican Americans: The Role of Migration and Social Determinants	Summary Little is known about dementia disparities for Mexican Americans, who comprise the majority of United States (US) Latinos. Mexican Americans experience substantial social disadvantages compared with non-Latino whites in the US, including lower education, lower socioeconomic status, and migration-related stressors. Despite sustained disadvantage, the limited available evidence suggests tha…	Project Narrative Mexican Americans unexpectedly have similar incidence and prevalence of dementia as their non-Latino white counterparts, although whites average much higher education and overall socioeconomic status. Low dementia risk among Mexican Americans considering their education may occur because people who migrate from Mexico are healthier than people who do not migrate, and older Mexic…	1RF1AG055486-01	2017	363487
NIH	Impact of Medicaid Expansion on Racial and Socioeconomic Disparities in ESRD	Project Summary The development of end stage renal disease (ESRD) carries devastating implications for patients, including increased morbidity and mortality, lost productivity, and impaired quality of life. The burden of this disease disproportionately falls on the country's most disadvantaged communities. In preliminary work for this grant, we found that 25% of patients aged 19-64 are uninsured …	Project Narrative This project will evaluate the impact of Medicaid expansion on access to effective pre-dialysis care, outcomes following the initiation of dialysis, and the incidence of end stage renal disease. This contribution is significant because reducing disparities in kidney disease is a critical public health priority, and Medicaid expansion may be an effective policy strategy to achiev…	1R01DK113298-01	2017	384764
NIH	Modeling and Forecasting Atherosclerotic Risk: A Complex Systems Approach	Project Summary/Abstract Inequality in health outcomes in relation to Americans' socioeconomic status (SES) is rising: a recent study by the Brookings Institution found that life expectancy for men and women in the top 10% of career earnings was over 10 years greater than those in the bottom 10%. Cardiovascular disease – still leading cause of death for Americans – merits study with respect to th…	Project Narrative Poorer Americans are now expected to live 10 fewer years than wealthier Americans. Doctors and other providers need tools to identify people who are at greatest risk of poor heart disease outcomes. Our research will improve on current approaches by understanding the complexity of neighborhood, economic and clinical factors and how they determine heart disease risk.	1R01AG055480-01	2017	582699
NIH	Asthma Simulation Tool for Housing, Medication and Social Adversity (ASTHMA)	PROJECT SUMMARY / ABSTRACT Pediatric asthma has a substantial public health burden with numerous contributing risk factors in the physical, social, and health care environments. This burden is elevated among low-income minority children living in urban areas, related in part to multi-factorial residential exposures. There are numerous complex feedback loops among risk factors, with interventions …	PROJECT NARRATIVE The Asthma Simulation Tool for Housing, Medication, and Social Adversity (ASTHMA) will yield a simulation model that can characterize the effects of indoor environmental exposures, social risk factors, medication adherence, and neighborhood contextual factors on asthma outcomes among low-income children. ASTHMA will incorporate indoor air quality models, building simulations, st…	1R01ES027816-01	2017	553972
NIH	Racism, Residential Racial Segregation, and Breast Cancer Survival Disparities among Black, Hispanic and non-Hispanic White Women	TITLE: Racism, Residential Racial Segregation, and Breast Cancer Survival Disparities among Black, Hispanic and non-Hispanic White Women ABSTRACT/SUMMARY Racial disparities in breast cancer survival are significant, with only 68% of US Black women diagnosed with breast cancer remaining alive 10 years post-diagnosis, compared to 84% of White women. However, the size of the racial disparity in brea…	PROJECT NARRATIVE Racial and ethnic disparities in breast cancer survival are significant and persistent, and the size of these disparities varies geographically across the United States. Racism and racial residential segregation are widely considered to contribute to health disparities, and may partially explain geographical variation in the size of breast cancer survival disparities. We propose…	1R01CA214805-01	2017	462342
NIH	Selection and Heterogeneity in the Effects of Alcohol Policies: Insights from a Natural Experiment	PROJECT SUMMARY Consumption of alcohol products imposes substantial costs on individuals and society. Alcohol is among the top three leading causes of preventable disease and death in the U.S. The economic cost of excessive drinking was estimated $223.5 billion in 2006 due to lost productivity, healthcare, criminal justice, and other costs. Policymakers have enacted myriad policies to reduce cons…	PROJECT NARRATIVE The goal of this study is to utilize rarely-available exogenous variation in alcohol control policies generated by a unique natural experiment to provide a more rigorous assessment of how those policies influence consumption and harms overall and across socioeconomic groups and to examine whether risk preferences moderate these relationships. Gaining a better understanding how p…	1R01AA025622-01	2017	339904
NIH	Promoting Smoke-free Homes in Lakota Communities.	Secondhand smoke (SHS) is recognized as a class A carcinogen and has no safe level of exposure. SHS is estimated to contribute to over 3,000 lung cancer deaths in non-smokers annually. With widespread legislation restricting smoking in workplaces and other public venues, most of the U.S. public now live in states with laws to protect against SHS exposure. Yet, the primary place in which involunta…	Using a highly participatory approach, this study will develop, implement and critically evaluate a culturally tailored secondhand smoke intervention in partnership with the Cheyenne River Sioux Tribe of South Dakota. If successful, this Lakota Sioux Tribe and other Northern Plains Tribes will have a better understanding of the need to reduce secondhand smoke exposure in their homes.	1R01ES027793-01	2017	473803
NIH	Environments, Preferences and Childhood Obesity: Evidence From a Natural Experiment	PROJECT SUMMARY Child and adolescent obesity continue to be serious public health challenges of the 21st century. Recently, the role of the built- and policy (B&P) environments in contributing to diet, activity and BMI has received significant attention. But, evaluating these relationships is challenging due to concerns about selection and heterogeneity. Individuals select neighborhoods based on …	PROJECT NARRATIVE This study will exploit a rare opportunity to estimate the effects of B&P environments on obesogenic behaviors and outcomes among adolescents while addressing selection and heterogeneity. The findings will yield important policy implications not only about “what works”, but also “for whom” they may work best.	1R01DK111169-01A1	2017	788656
NIH	Neighborhood Physical, Economic, and Socioeconomic Environment In Relation to Marijuana Use and Disorder	ABSTRACT Physical, economic, and socioeconomic environmental factors in one's neighborhood have been shown to influence substance use and substance use disorder, but the literature specific to the ecological correlates of marijuana is surprisingly limited and simplistic. With medical marijuana legalized in 23 states and Washington D.C. in the past two decades and recreational marijuana legalized …	NARRATIVE AND RELEVANCE The empirical data on the relationships between neighborhood environment and marijuana-related outcomes are much needed in the era of marijuana legalization, in which the environmental context for marijuana use has changed dramatically. The goal of the proposed research is to test a series of hypotheses on the relationshipss of physical, economic, and socioeconomic environ…	1R01DA042290-01A1	2017	590927
NIH	Prediction and Properties of Airborne Dust Arising from Mining Sites	ABSTRACT (Project 1: Sáez, Betterton, Sorooshian) In semiarid environments such as the Southwestern US, mining sites are an important source of airborne metal(loid) contaminants. High-temperature smelting produces vapors that condense to form sub- micron particles which may be transported by wind, while contaminated tailings deposits are susceptible to wind erosion. Dust and aerosol particles mob…	PROJECT NARRATIVE (Project 1: Sáez, Betterton, Sorooshian) The field data and analysis on arsenic and lead transport by atmospheric dust and aerosol at a smelter site and at a Superfund mine tailings site in Arizona will complement current efforts by the principal stakeholders (EPA, ATSDR, Arizona Department of Environmental Quality and Arizona Department of Health Services) to assess the extent …	2P42ES004940-28	2017	169368
NIH	A public health approach to understanding suicide in long-term care	Summary The goal of this research is to investigate the relationship between long-term care, housing transitions in later life, and completed suicide among older adults using a large, prospective, population-based registry of suicide deaths. Suicide is the 10th leading cause of death in the US, and older adults have among the highest suicide risk. A key element of suicide prevention is the identi…	Project Narrative The goal of this research is to investigate the relationship between long-term care, housing transitions in later life, and completed suicide among older adults using a large, population-based registry of suicide deaths (2003 – 2012). This study will employ both quantitative and qualitative methodologies to: (1) Characterize and model change suicide in long-term care settings ov…	1R21MH108989-01A1	2017	219289
NIH	Addressing Disparities in Healthcare Access and Outcomes among Chronically Ill Older Adults: Assessing the Feasibility of an Agent-Based Modeling Approach	Project Summary Prior research shows persistently greater burden of illness and poorer access to care among racial minorities and low-income individuals; older adults with chronic illness are no exception. Although evidence on the social determinants of health has grown, many questions remain about the complex interplay of individual, organizational, and environmental factors in health disparitie…	Project Narrative Among the growing numbers of older adults with chronic illness, racial minorities and low-income individuals frequently have poorer access to care and worse health outcomes overall. This developmental study will assess the feasibility of using an advanced method – Agent-Based Modeling and Simulation (ABMS) – to investigate the complex factors contributing to racial and socio-eco…	1R21AG053542-01A1	2017	257546
NIH	Causal Mechanisms for Sustainable Adaptation to Adverse Heat and Precipitation Health Effects	PROJECT SUMMARY/ABSTRACT Globally, extreme-heat and extreme-precipitation events have a large impact on human health. Adaptation to climate change is a national priority in light of the National Climate Assessment’s findings of significant climate- change-related health burdens among the most disadvantaged populations. This persistent and growing public health problem is especially concerning giv…	PROJECT NARRATIVE Wide socioeconomic disparities exist in weather-associated morbidity and mortality. Using novel data linkages while working with local officials and community leaders to understand the housing and health characteristics that increase vulnerability to heat-and precipitation-associated health effects will help identify optimal and sustainable strategies for adapting to increasing …	1K99ES026198-01A1	2017	108136
NIH	Maternal Exposure to Air Pollution and Early Pregnancy Outcomes	PROJECT SUMMARY/ABSTRACT Exposure to air pollution in the general population is universal. Similarly, pregnancy loss is an all too common outcome affecting up to 75% of fertilized ova and 30% of recognized pregnancies. Emerging human data suggest that air pollution negatively affects early pregnancy outcomes, particularly early pregnancy loss; however the evidence is limited and the specific mech…	PROJECT NARRATIVE This research will evaluate the impact of maternal exposure to air pollution on early adverse pregnancy outcomes among a unique population of women undergoing in vitro fertilization in the US where early pregnancy endpoints can be observed. Using validated spatial-temporal regression models of air pollution exposure, validated dietary questionnaires, personal air pollution monit…	1K99ES026648-01A1	2017	122769
NIH	Sexual Orientation/Gender Identity, Socioeconomic Status, and Health across the Life Course	Abstract Socioeconomic status (SES) is a fundamental contributor to health and disease across the life course. Inequalities in health that disfavor sexual and gender minorities have been widely documented in both adolescence and adulthood. Despite the importance of SES to health, knowledge about factors that pattern these resources and strains across sexual and gender minority groups is incomplet…	Project Narrative Despite the importance of socioeconomic status to health and documented health inequalities that disfavor sexual and gender minorities, knowledge about factors that pattern these resources and strains across sexual and gender minority groups is incomplete, largely because of the absence of appropriate and high quality data. This cost effective project will build on the populatio…	1R01HD087365-01A1	2017	644139
NIH	Use of Alternative Tobacco Products Among Homeless Youth	SUMMARY/ABSTRACT It is estimated that between 1.3 and 2.1 million youth in the U.S. experience homelessness each year. While cigarette smoking among youth in general continues to decline in the U.S., approximately 70% of unaccompanied homeless youth are current cigarette smokers. In addition to smoking cigarettes, 72% of these homeless youth smokers use alternative tobacco products (ATPs) such as…	PROJECT NARRATIVE Approximately 70% of unaccompanied homeless youth are current cigarette smokers. Of these homeless youth smokers, 72% also use alternative tobacco products (ATPs) such as e-cigarettes, cigarillos, hookah, and chewing tobacco – a rate that is substantially higher than national estimates for adolescents and young adults. Yet virtually nothing is known about how or why homeless you…	1R01CA204004-01A1	2017	404103
NIH	Disruptive Behavior Disorders in Children after Severe TBI: Family and Neighborhood Context	Abstract Despite preventative measures, traumatic brain injury (TBI) remains the leading cause of death and disability in children. Minimal data exists comprehensively studying the incidence, demographics, and contextual factors that affect recovery. Major questions exist regarding the impact of post-injury disruptive behavioral disorders (DBD), which include attention deficit- hyperactivity diso…	Project Narrative The aim of this study is to advance our understanding of TBI consequences on disruptive behavioral disorders in children and caregivers by describing the incidence, associated risk and contextual factors for these disorders. We will assess outcome of TBI, behavioral changes, and family and neighborhood factors at one year post-injury using a large cohort of children who experien…	1R21NS099546-01	2017	230862
NIH	Testing the feasibility and preliminary efficacy of a multilevel intervention to promote physical activity among patients with metabolic syndrome	PROJECT SUMMARY/ ABSTRACT Candidate. I am a psychology post-doctoral research and clinical fellow with the Massachusetts General Hospital Cardiac Psychiatry Research Program. I hold a PhD in clinical health psychology and a master of health science (MHS) degree in epidemiology. I have first- or co-authored 26 peer-reviewed publications focusing on individual, group, and community-based strategies…	Project Narrative Physical activity is critical for patients with metabolic syndrome, as it can prevent the risk of progressing to chronic diseases; however, most patients do not meet recommended levels of physical activity. This proposed study aims to develop and test the feasibility of an 8-week physical activity intervention with targets of change at individual (positive psychology and motivat…	1K23HL135277-01	2017	166957
NIH	Quasi-Experimental Study of the Effects of Homelessness Prevention on Health and Healthcare Utilization	Project Abstract Millions of individuals across the United States lack stable housing, including the more than 2 million who become homeless each year. Policy solutions generally oscillate between treatment and prevention. The goal of this study is to evaluate the impact of temporary financial assistance for those at risk of homelessness on health outcomes and healthcare utilization. This study w…	Statement of Relevance This study is relevant to public health as it will contribute to the research evidence about how a preventative program, emergency financial assistance, impacts homelessness, and thus, severe health outcomes and healthcare usage associated with the negative spiral of homelessness. People living in homelessness have significantly higher risks of mortality, have higher health…	1R01DA042845-01	2017	193125
NIH	Implementing an Intervention to Address Social Determinants of Health in Pediatric Practices	Project Summary It is known that social determinants influence children’s health trajectories, particularly for low-income children. Pediatric primary care provides a unique opportunity to address children’s social conditions; however, recent national data demonstrates that few providers routinely screen for unmet needs at visits. Our prior work has focused on developing a pediatric primary care-…	Project Narrative Approximately 2 in 5 children are low-income; poverty can detrimentally affect health beginning in childhood leading to worse health in adulthood, thereby reducing society’s workforce and productivity. This study will help determine the public health impact of a pediatric-based intervention that addresses the social determinants of health and is implemented within primary care, …	1R01HD090191-01	2017	676300
NIH	Prenatal Pathways for Poverty’s Influence on the Brains of Two Generations	Many studies, including some by the PI, reveal that cumulative risk - simultaneous exposure to multiple environmental, psychological, and biological risks - resulting from poverty leads to pervasive emotional and physical health problems as early as infancy. However, there remains a critical knowledge gap as to whether the effects of poverty and cumulative risk originate before birth. We propose …	The goal of the proposed study is to determine whether and how a new mother’s prenatal exposure to poverty could influence the development of her fetus's brain, as well as her own brain’s adaptation to parenthood during pregnancy. This study is relevant to public health because it aims to understand the specific prenatal pathways by which exposure to poverty before birth negatively influences hea…	1R01HD090068-01	2017	578513
NIH	Sleep and Well-Being in High Risk Youth	Sleep quality during adolescence and young adulthood are increasingly recognized as a common, yet understudied phenomenon, with significant impact on important health-related outcomes across the life-course, including impulsivity, risk taking, obesity, substance use, decision making, criminal justice system involvement and psychopathology. Like many other health-related risk disparities, poor sle…	Poor sleep quality (SQ) constitutes a barrier to achieving good academic and social functioning status, as well as physical and mental health well-being. Among children and adolescents living in improvised, stressful, inner-city neighborhoods, of which there are millions in the US, achieving good SQ is often a challenge. This investigation is designed to facilitate understanding of how genetic an…	1R01HL134856-01	2017	823978
NIH	Citizen Science to Promote Sustained Physical Activity in Low-Income Communities	Project Summary/Abstract Background: Low-income midlife and older adults are disproportionately impacted by a range of chronic diseases and conditions that contribute to widening US health disparities and can be alleviated by regular physical activity (PA), yet are among the most inactive segments of the US population. Relatively few PA programs have been developed specifically with their needs i…	Project Narrative While low-income midlife and older adults are disproportionately affected by chronic diseases that can be alleviated by regular physical activity, few physical activity programs have been developed specifically with their needs in mind. Those programs that are available typically do not address the recognized local environmental factors that can impact physical activity. This re…	1R01CA211048-01	2017	639869
NIH	Accessing the Early Vulnerability of Individuals with Alzheimer's Disease to Adverse Financial Outcomes	Project Summary Alzheimer's Disease (AD) affects an estimated 5.3 million people in the U.S. and tens of millions of people worldwide, exacting substantial human and monetary costs. Existing tools for diagnosing AD lead to diagnoses that typically occur after the onset of severe symptoms. However, significant limitations and rapid declines in financial capacity occur among patients with mild and …	Project Narrative The goal of this research is to understand the effects of Alzheimer's disease (AD) on a household's financial well-being during the particularly vulnerable time period before the disease is diagnosable. These findings are essential for developing a more accurate estimate of the costs of the disease, beyond those associated with health care or home care. This research will also a…	1R56AG053272-01A1	2018	121213
NIH	Effect of Hospital and Community Care Coordination on Health Care Access, Quality and Equity among Individuals with Risk Factors or Diagnosis of ADRD	SUMMARY Disparity populations, in particular aging African-Americans and Hispanics (65 years and older), are significantly more likely to have Alzheimer’s disease and related dementia (ADRD) than older Whites in the same age range. Delays in accessing timely primary care, lack of care coordination, and variations in lifestyle and socioeconomic conditions are considered as major factors that contr…	NARRATIVE The proposed research is relevant to public health because results will identify care coordination practices and ACO structures that can promote health care access and quality for people with risk factors or diagnosis of ADRD, with a focus on African Americans, Latinos, and the hardest-to-reach Housing and Urban Development (HUD) population. Results of our study are expected to provide …	1R56AG062315-01	2018	617127
NIH	Neighborhood Environments and Intergenerational Transmission of Cardiovascular Health	PROJECT SUMMARY Given that < 5% of American have ideal cardiovascular health, efforts to improve cardiovascular health need to focus on aspects of the environment that promote and sustain cardiovascular health. However, given the difficulty and expense of obtaining longitudinal neighborhood measures, especially in early childhood and adolescent periods, along with rich data on markers of cardiova…	RELEVANCE: The overall goal of this research project to examine neighborhood environments over the life course (early childhood, adolescence, and adulthood), in relation to the cardiovascular health of women and the intergenerational influence of these environments on the cardiovascular health of their offspring. Findings from our study may improve primordial prevention efforts for cardiovascular…	1R56HL141878-01	2018	519550
NIH	Addressing Suicide Research Gaps: Understanding Mortality Outcomes in the Mid-Atlantic Region	 PROJECTSUMMARY Data linkage offers the potential to improve suicide risk surveillance as well as evaluate and enhance suicide prevention approaches. Data linkage could also allow for the identification of novel predictors or combinations of predictors to improve precision medicine efforts. The ability to access and analyze health care data has expanded dramatically in the past decade. The goal …	 PUBLICHEALTHRELEVANCE Suicide is a major preventable public health challenge. Over 44,000 people in the United States died by suicide in 2015 and rates have increased 24% since 1999. This study will conduct data linkage and informatics approaches to utilize existing resources to improve suicide risk identification and prevention.	1R56MH117560-01	2018	491247
NIH	Epigenetic and microbial profiles related to Hurricane Maria prenatal stressors	Project Summary The Developmental Origins of Health and Disease theory (DOHaD) theory postulates that exposure to prenatal stressors during critical periods of early development could lead to permanent alterations of the developing tissues, which may increase the risk for future cardiometabolic and psychiatric disorders. Although the biological mechanisms that mediate these effects are not comple…	Project Summary This project will evaluate if children who were prenatally exposed to psychosocial and environmental stressors associated with Hurricane Maria in Puerto Rico could have a higher risk for cardiometabolic and psychological health outcomes later in life, which could be partially due to early-life biological modifications in the epigenetic and/or microbiome profiles in response to the…	1R21MD013652-01	2018	230789
NIH	A mixed methods study to understand the relationship between social determinants of health and self-care in community dwelling patients with heart failure	PROJECT SUMMARY Prior research has focused on linking social determinants of health (SDH) to the distribution of chronic diseases such as Heart failure (HF) within community groups. These studies reflect that racial, ethnic, and socioeconomic minority groups are the most burdened by HF. While adequate self-care in HF patients is known to significantly prevent exacerbations, reduce readmissions, i…	PROJECT NARRATIVE The burden of heart failure is inequitably distributed among population groups who suffer the negative effects of social determinants of health. It is critically important to assess patient-identified needs that influence self- care behavior among population groups in low resourced areas to aid in developing targeted interventions.	1F31NR018374-01	2018	44524
NIH	Creating Community Driven, Personalized Health Maps for Patients with Diabetes	Project Abstract/Summary: This NLM R01 proposal aims to develop and test a personal health library platform for patients with diabetes and prediabetes, harnessing both personal health and healthcare data (e.g., medication lists, upcoming appointments, self-tracking of diet and blood sugars) and location-based mapped data about neighborhood health resources (e.g., community reviews about the quali…	Project Narrative: This goal of this study is to develop and evaluate an online platform that patients with diabetes or prediabetes can use to combine important information relevant to their health and healthcare – such as medical information, personal data on diet or blood sugar levels, and community data on health resources in their neighborhood. We will first design the platform with community…	1R01LM013045-01	2018	337285
NIH	Evaluating the Effects of Municipal Funding of Safe Routes to School Infrastructure on Child Physical Activity: A Natural Experiment	PROJECT SUMMARY/ABSTRACT Safe Routes to School (SRTS) programming or infrastructure changes can impact total physical activity levels in children through increased active commuting to school (ACS). Previous evaluations of SRTS initiatives have shown increases in physical activity and in the proportion of students who engage in ACS, but no study has evaluated the effects of the implementation of a…	PROJECT NARRATIVE One of the recommended strategies to increase physical activity in children is to incorporate changes in the school environment to make it easier for students to walk and bike to school; however, many of these approaches have not been rigorously studied. In November 2016, the voters of Austin, TX approved $720 million in Mobility Bond Funds for improvements in transportation and…	1R01HD097669-01	2018	633593
NIH	The Southern Pre-Exposure Prophylaxis Cohort Study: Longitudinal PrEP Initiation and Adherence among Parolees	PROJECT ABSTRACT The estimated HIV prevalence among criminal justice (CJ) involved individuals is three times higher than the general population. Parolees on post-release supervision after release experience multi-level obstacles (e.g., lack of access to housing, employment) that act as barriers to HIV prevention efforts, making existing approaches to HIV prevention insufficient for reducing HIV …	PROJECT NARRATIVE Criminal justice involved individuals are at increased risk of HIV acquisition. Innovative HIV prevention strategies are urgently needed. In this study, we propose an observational multi-site cohort study, the Southern Pre-Exposure Prophylaxis [PrEP] Cohort Study among Parolees (SPECS-P), to characterize knowledge and acceptability of PrEP and to identify the multi-level factors…	1R01MD013573-01	2018	576344
NIH	A Reinforcement Intervention for Increasing HIV Testing Among At-Risk Women	Abstract African American and Latina women, as well as women living in poverty, are at disproportionate risk for contracting HIV (CDC, 2018). Prevalence is increased further in these women if they have other risk factors for HIV, including substance use, history of intimate partner violence, and homelessness. Despite the relatively high prevalence rates in these populations, many women with these…	Project Narrative African American and Latina women, as well as women living in poverty, particularly those with additional risk factors (e.g., substance use disorders, domestic violence, homelessness, other sexually transmitted infections) are at elevated risk for HIV, yet they do not access HIV testing at the recommended rates. This project will train community-based clinicians who work with at…	1R01MD013550-01	2018	568519
NIH	Impact of Social Cohesion and Social Capital in PrEP Uptake and Adherence Among Transwomen of Color	PROJECT SUMMARY This project seeks to use real-time geospatial methods to investigate relationships between social cohesion and social capital within Global Positioning System (GPS)-defined activity space neighborhoods and social networks in relation to HIV pre-exposure prophylaxis (PrEP) uptake and adherence cross-sectionally and longitudinally among transgender women (TW) of color (TWOC) in the…	PROJECT NARRATIVE This project seeks to use real-time geospatial methods to investigate relationships between social cohesion and social capital within GPS-defined activity space neighborhoods and social networks in relation to HIV pre- exposure prophylaxis (PrEP) use and adherence among transgender women of color in New York City, a population in the United States heavily impacted by HIV/AIDS.	1R01MD013554-01	2018	620133
NIH	Health disparities, stress pathways, and stress-related comorbidities among MSM living with HIV	Project Summary Stress is associated with HIV risk behaviors, immune dysregulation, and among people living with HIV (PLWH) it has been associated with viral load and disease progression. The goal of this study is to better understand the mechanisms of stress and stress-related comorbidities and how they exacerbate HIV-related health disparities among HIV-infected Black men who have sex with men …	Relevance The proposed research will enhance the effectiveness of future interventions by increasing our understanding of MSM health disparities and which modifiable stressors are most strongly associated with the health of MSM, the context in which these stressors lead to HIV-related behaviors, and how resilience and specific types of social network support may have buffering and direct effects …	1R01MD013495-01	2018	735107
NIH	Water UP at Home	Abstract Consumption of sugar-sweetened beverages (SSB) is a risk factor for obesity, diabetes, and other chronic diseases. Latinos are among the groups with the highest prevalence of diabetes and SSB consumption in the US. Consumption of SSB begins at an early age and may have cumulative detrimental consequences to health later in life. There is an urgent need to facilitate reduction of SSB cons…	Project Narrative Consumption of sugary drinks is a leading risk factor for obesity and related diseases, and highly prevalent among underserved Latino communities. Consumption of sugary drinks begins at an early age and its cumulative effect may have detrimental consequences to obesity risk later in life. This study leverages a home visiting platform via Early Head Start to test a novel behavior…	1R21DK119749-01	2018	199375
NIH	What's UP (Undermining Prevention) with Summer? Etiology of Accelerated Weight Gain during Summer vs. School Year	Summer vacation represents a 3-month window of time youth spend away from the daily responsibilities and scheduled demands experienced during the 9-month school year. Only recently has the change in summer behavior patterns been suggested to have a potentially negative impact on the health behaviors of youth. Evidence is mounting that children gain three to five times more weight over the 3-month…	Summer vacation represents a 3-month window of time youth spend away from the daily responsibilities and scheduled demands experienced during the 9-month school year, yet only recently has the change in summer behavior patterns been suggested to have a potentially negative impact on the health behaviors of youth. The goal of this project is to collect information on where children go during summe…	1R01DK116665-01A1	2018	658532
NIH	Developing a Pediatrics-based Social Needs Intervention to Reduce Disparities in ADHD Outcomes for Low-income Children	PROJECT SUMMARY. Attention-Deficit/Hyperactivity Disorder (ADHD) is one of the most common chronic conditions in childhood, with significantly higher rates and worse outcomes among socioeconomically disadvantaged children. Social adversities including unmet basic needs such as food insecurity, housing instability, and lack of quality child care emerge as potent risk factors for ADHD symptoms as e…	PROJECT NARRATIVE ADHD is one of the most common chronic illnesses in childhood, with a general prevalence of 5-10%, and disproportionately affects socioeconomically disadvantaged children. Preschool ADHD onset is associated with worse illness and treatment-emergent side effects, and socioeconomic adversity increases the likelihood of treatment non-response and future morbidity in young children.…	1K23MH118478-01	2018	159384
NIH	Project 2: Addressing Social Determinants of Health in Primary Care	Title: Addressing Social Determinants of Health in Primary Care Project Leaders: Mary Alice Scott, Ivan de la Rosa, NMSU; Rachel Ceballos, Fred Hutch [The content of this Pilot Proposal is identical in the NMSU and Fred Hutch proposals] PROECT SUMMARY/ABSTRACT Social determinants of health (SDH), such as low food security, personal safety, employment, housing, and access to health care, are stron…		2U54CA132381-11	2018	82126
NIH	Epigenetic age acceleration, neighborhood disadvantage, and racial disparities in risk of colon adenoma	Summary Racial disparities in colorectal cancer (CRC) have been well documented and are widening. Increasing data strongly suggest that neighborhood socioeconomic disparities contribute to racial/ethnic health disparities across a variety of health outcomes above and beyond individual-level risk factors. How neighborhood social and structural disadvantages may modulate an individual's risk, and t…	Project Narrative This highly transdisciplinary project investigates the complex interplay of neighborhood contextual factors, personal lifestyle, and colonic tissue epigenetic aging in racial disparities and development of colon neoplasia.	1P20CA233216-01	2018	338638
NIH	Longitudinal impacts of neighborhood factors on HIV care continuum outcomes among Black PWID in Baltimore, MD	Project summary Key goals set forth by the National HIV/AIDS Strategy are to reduce disparities in engagement in HIV care and HIV-­related outcomes. Black people who inject drugs have among the lowest rates of retention in HIV care and viral suppression, and this reality during the current era of effective HIV therapy suggests additional strategies are needed to eliminate barriers to achieving th…	Priorities of the National HIV/AIDS Strategy and NIH Office of AIDS Research include increasing retention in HIV care and viral suppression among racial/ethnic minorities and people who inject drugs. The proposed longitudinal study directly aligns with these priorities by (1) identifying new modifiable neighborhood determinants of lapses in retention in HIV care and virologic failure among Black …	1R03DA044868-01A1	2018	163750
NIH	Urban Greenness and Cardiovascular Health	Abstract Extensive research suggests that components of the natural environment have profound effects on human health. In particular, individuals living in areas of low pollution and high levels of vegetation have been reported to have a lower burden of cardiovascular disease (CVD). Although many studies have shown that exposure to air pollution increases CVD risk and mortality, the impact of gre…	LAY SUMMARY This project is to determine how an increase in urban greenspaces affects cardiovascular disease risk, severity and mortality. To assess the impact of greenspaces, we will examine how an increase in neighborhood greenspaces affects the levels of air pollution and cardiovascular health in an urban community.	1R01ES029846-01	2018	624277
NIH	Evaluating the effect of bike infrastructure on population-level biking and incidence of heart disease, cancer, and mortality using smartphone-generated data	Project Summary In the United States, physical inactivity is implicated to cause a high burden of disease and mortality, including 7% of cardiovascular disease, 8% of type-2 diabetes, 12% of common cancers, and 11% of all-cause mortality. In response, several public-health organizations have endorsed the National Physical Activity Plan, a key message of which is that increasing population levels …	Project Narrative The importance of regular physical activity to prevent disease and delay death is well recognized. It is less clear how to encourage people to be more active in a society that is designed for them to sit. The proposed research will test whether changing the physical environment in the Southeastern U.S., an area with a high prevalence of physical inactivity and chronic diseases, …	1F31HL143900-01	2018	44524
NIH	Using mobile technology to understand the impact of socioeconomic and neighborhood factors on smoking cessation	PROJECT SUMMARY / ABSTRACT Cigarette smoking is the leading cause of morbidity and mortality in the United States, including accounting for 30% of all cancers and approximately 90% of lung cancer. Additionally, recent estimates place the annual economic burden of smoking at $96 billion in medical costs with an additional $97 billion in lost worker productivity. The majority of individuals who smo…	PROJECT NARRATIVE This project will provide novel information on associations between socioeconomic status (SES), neighborhood environments, intrapersonal lived and social experiences, and smoking cessation. Using mHealth technology to examine of how SES and neighborhoods operate through lived experiences (e.g. affect, stress, craving, motivation, cigarette availability, and contact with other sm…	1F32CA232796-01	2018	58282
NIH	Cost Effectiveness Analysis of an LPG Stove and Fuel Distribution Intervention.	SUMMARY Household air pollution (HAP) causes significant health and economic effects in low and middle-income countries (LMICs). Chronic exposure to HAP has been associated with decline in lung function and subsequent development of chronic obstructive pulmonary disease (COPD). Due to the burden of HAP and subsequent risk of developing COPD, quality of life of those exposed has resulted in 81.1 m…	Project Narrative Three billion people rely on biomass for cooking and heating worldwide and the use of these fuels results in harmful household air pollution with well documented deleterious health outcomes. We are interested in the cost effectiveness of a liquified petroleum gas stove and fuel distribution intervention to improve pulmonary outcomes and quality of life. Given the prevalence of b…	1F32HL143909-01	2018	69658
NIH	Promoting Child Behavioral Health in Homeless Services: A Community-Based System Dynamics Approach	ABSTRACT Families with children are the fastest growing subgroup of homeless households in the United States, now comprising over one-third of the homeless population.1,2 Homelessness and associated adversities faced by these extremely poor families threaten child behavioral health, creating complex needs in the context of scarce resources.3–5 Estimates suggest one-third to over one-half of homel…	PROJECT NARRATIVE More than one million children experience homelessness each year, straining vulnerable families and placing children at elevated risk for behavioral health problems. Despite receiving high-intensity homeless services and supports to meet basic needs, these children experience persistent behavioral health needs; knowledge of the most efficient approaches to meeting these needs wh…	1F31MH117882-01	2018	29512
NIH	The Impact of Household Heating Practices and Particulate Matter Exposure on COPD Morbidity in Rural Communities	PROJECT SUMMARY Chronic Obstructive Pulmonary Disease (COPD) is a healthcare epidemic that disproportionately impacts patients in rural communities. Disparities in COPD-related morbidity and mortality are especially prominent in South Central Appalachia, which represents one of the most disadvantaged regions in the United States. Regional differences in household air pollution (HAP) exposure may …	PROJECT NARRATIVE Chronic Obstructive Pulmonary Disease (COPD) is a rising health epidemic in the United States that disproportionately affects those living in rural communities, with exposure to air pollution, including particulate matter (PM), linked to worsened morbidity. This proposal seeks to understand if household heating practices, those that utilize solids fuels (coal and wood) and creat…	1F32ES029786-01	2018	71878
NIH	The Role of Permanent Supportive Housing's Physical and Social Environments in Tobacco Use Change among Formerly Homeless Residents	PROJECT SUMMARY Among homeless adults with high rates of mental health and substance use conditions, combustible tobacco use prevalence ranges from 50%–75%, nearly 3 times the rate of housed adults.1-4 Homeless adults have expressed interest in ceasing tobacco use, but face numerous barriers while homeless including physical (e.g., housing) and social (e.g., social support) environmental barriers…	PROJECT NARRATIVE Permanent supportive housing (PSH) offers permanent housing and supportive services to formerly homeless tobacco users with high rates of mental health and substance use conditions, enhancing opportunities to overcome the numerous barriers to cessation experienced while homeless, including physical (e.g., housing instability, proximity to services) and social (e.g., emotional su…	1F31DA045429-01A1	2018	38455
NIH	After the flood: Investigating the health consequences of mold growth in homes damaged during Hurricane Harvey	Abstract. Fungal contaminants are significant public health concerns, yet critical questions remain regarding fungal exposures and their respiratory health impacts following a major flooding event. Clarifying these associations is particularly important for public health given increasing flood risks in many regions of the United States. Previous epidemiological research on flooding, fungi, and hu…	Project Narrative. Clarifying the associations between flood-related fungal contaminants and respiratory health impacts is critical for public health, particularly given increasing flood risks in many regions of the United States. We propose to improve knowledge of fungal communities following floods by using high-throughput DNA sequencing and measurements of fungal Volatile Organic Compounds (VO…	1R21ES029766-01	2018	241792
NIH	Taking a Breath after the Disaster: Homes, Mold and Health in Puerto Rico after Hurricane Maria	PROJECT SUMMARY This study will focus on the ongoing disaster affecting the people of Puerto Rico in the aftermath of Hurricane Maria. The extremely slow pace of recovery and lack of alternative housing options have forced residents to continue to live in water-damaged homes affected by fungal contamination. The impact of these conditions on human health is of great concern, particularly for resp…	PROJECT NARRATIVE Extensive water damage to homes following a hurricane or other extreme event can cause rapid fungal growth indoors and adversely affect the respiratory health of residents. This study will use an interdisciplinary approach to investigate not only what fungi are present in water-damaged Puerto Rican homes following Hurricane Maria (including those linked to respiratory illnesses …	1R21ES029762-01	2018	189480
NIH	Environmental exposures and prenatal stress related to Hurricane Maria among pregnant women in Puerto Rico: Characterization and impact on birth outcomes	PROJECT SUMMARY / ABSTRACT Hurricane Maria was the most powerful hurricane to hit Puerto Rico in over 80 years, and recovery and clean-up has been painfully slow. Two months after Maria, 60% of the island is still without electricity and many Puerto Ricans are still struggling to find adequate housing, clean water, and food. Prior to Maria, environmental contamination in Puerto Rico was already e…	PROJECT NARRATIVE Experiencing traumatic natural disasters during pregnancy has been associated with increased risk of preterm birth and other adverse birth outcomes, but it is not known whether this is due to increased maternal stress, exposure to hazardous environmental contaminants, or a combination of these and other factors. The goals of the proposed, time-sensitive research are to assess th…	1R21ES029751-01	2018	233750
NIH	WE ENGAGE via Data & Stories to Improve Community Health & Foster STEM education	Abstract/Summary A report following the 2016 Environmental Health Summit recommended engaging citizens in creating their own knowledge and solutions, thus ensuring that their concerns are adequately addressed and promoting sustainability of community projects. Indeed, citizen science has the potential to initiate a cascade of events with a positive ripple effect that includes a more diverse futur…	Narrative WE ENGAGE is an informal citizen science-based, experiential learning program designed in partnership with and for middle schoolers to adults living in under resourced minority communities. Using the power of data collection and storytelling, its purpose is to actively engage citizens in STEM/research education and training to encourage a more diverse future workforce and to sustainably…	1R25GM129808-01	2018	205502
NIH	Using census data linkages to study long-term impacts on disparities in DNA methylation	7. PROJECT SUMMARY / ABSTRACT A developing yet still inconclusive literature suggests that exposures early in life may play an important role in health disparities found at older ages. This literature suggests that early life environment may be a key place for intervening to reduce health disparities in the most cost-effective manner. A separate literature has suggested that environmental factors…	8. PROJECT NARRATIVE Understanding how early life circumstances may impact DNA methylation many years later will give important insights into how disease processes may start early in life, and how we may better address those circumstances to improve health from a primary prevention perspective, as well as interrupt damaging biological processes during adult life to promote healthy aging.	1R21MD013296-01	2018	235500
NIH	Social Environmental Factors, DNA methylation of inflammation genes and Breast Cancer Survivorship among African American Women	Cancer disparities might result from biologic, behavioral, and social environmental factors. This Career Development Proposal (CDP) will enable attainment of Dr. Jesse Plascak's long-term goal of becoming an NIH- funded independent investigator studying relationships between the social environment, biologic factors, and cancer disparities. The applicant's previous training includes social and spa…	This projects ultimately seeks to improve public health by identifying novel social and biologic factors that can be targeted to prevent or treat female breast cancer mortality. Social environmental factors such as residential segregation and neighborhood disorder can be prevented through public health-relevant policy. Epigenetic alteration of inflammation genes can be therapeutically targeted to…	1K07CA222158-01A1	2018	152874
NIH	A Multilevel Approach to Cardiovascular Health in African American Breast Cancer Survivors: from Neighborhoods to Metabolomics	ABSTRACT This application will provide the candidate, Dr. Qin, with needed training and research experiences for her to grow into an independent investigator in cancer health disparities. Dr. Qin’s long-term career goal is to integrate multilevel and transdisciplinary components into cancer epidemiology research that will increase the understanding of multilevel modifiable factors affecting cance…	PROJECT NARRATIVE Given the lowest prevalence of ideal cardiovascular health profiles in African American breast cancer survivors and their excess mortality, understanding the multilevel determinants of poor cardiovascular health is imperative to improve the breast cancer outcomes in this minority cancer population. The proposed study will identify upstream neighborhood barriers to optimal cardio…	1K99MD013300-01A1	2018	98481
NIH	Linking pre- and post-natal psychosocial determinants, DNA methylation, and early developmental health disparities	PROJECT SUMMARY Despite improvements in access and quality of health care in the United States (US), children from socioeconomically disadvantaged families and / or of minority race have an elevated risk for impaired cognitive and social-emotional development. Disparities in child development are now indicated as the origins for many adult diseases. Indeed, children in poverty are 40% more likely…	PROJECT NARRATIVE PUBLIC HEALTH RELEVANCE: Maternal psychosocial exposures across the life-course contribute to infant development; however, the combined effect of adverse and protective factors and the sensitive windows when factors have the greatest impact, has not been elucidated. This proposal will determine the contribution of opposing forces of adversity and protective factors to multiple m…	1R56MD013006-01	2018	416438
NIH	A Multigenerational Longitudinal Panel for Aging Research	Summary/Abstract This project will construct a Multigenerational Longitudinal Panel (IPUMS-MLP) of unprecedented scale and scope. Using cutting-edge automatic record linkage technology and drawing on complete count U.S. census data available from IPUMS for the period 1850 to 1940, the project will construct millions of individual life histories and trace millions of families over multiple generat…	Project Narrative The proposed work is directly relevant to the core mission of the Population and Social Processes branch of NIA: the new data will advance fundamental knowledge about the causes and consequences of changes in health and well-being of the older population and will support research on the effects of public policies, social institutions, and environmental conditions on the health, …	1R01AG057679-01A1	2018	695826
NIH	Wildfires & Health - Assessing the Toll on NOrthWest California (WHAT-NOW California)	Abstract Over a dozen wildfires broke out in the northwest of California on October 8, 2017. Fueled by hot dry conditions and strong winds, the conflagration consumed well over 5000 structures, led to evacuation of 90,000 and killed 42 people. The proposed “Wildfires & Health – Assessment of the Toll in NOrthWest California” (WHAT-NOW?) project aims to identify short-term physical and mental heal…	Project Narrative The wildfires of October, 2017 in northwest California have caused massive devastation of several counties, including Napa and Sonoma, where over 100,000 people were evacuated, and 42 died. Costs are estimated well into the billions of dollars. The proposed project will address the short-term health effects from the various exposures: fire, breathing the thick smoke, and traumat…	1R21ES029693-01	2018	314000
NIH	Environmental Exposures, Health and Resilience before and after Hurricane Harvey in a Houston-Area Cohort of African-American Adults with Poorly Controlled Asthma	PROJECT SUMMARY / ABSTRACT More than 136,000 Houston-area homes flooded in the aftermath of Hurricane Harvey’s landfall on August 25, 2017. The greater Houston area experienced record-breaking rain over the subsequent four days, with more than 60 inches of rain measured in several areas—a record in the U.S.17 The hurricane overwhelmed numerous sewage treatment centers, caused damage and probable …	PROJECT NARRATIVE We will enroll African-American adults with asthma who exited from an ongoing study, the “Houston Home- Based Integrated Intervention Targeting Better Asthma Control (HIITBAC) for African Americans,” within 12 months of Hurricane Harvey (n=108). The proposed study will revisit these high-risk asthmatics in their homes, collecting data on environmental hazards (e.g., visible mold…	1R21ES029690-01	2018	317000
NIH	Restoring Central Motor Control to Improve Community Mobility of Older Adults	Project Summary/Abstract As many as 30 million older adults in the US have walking limitations which could impact community mobility. Restriction in community mobility contribute to disability, institutionalization, and poor quality of life. Compared to walking in clinical settings, community mobility requires rapid negotiation of complex, multi-sensorial, and often variable and unpredictable env…	Project Narrative Motor skill training therapy aims to improve the brain’s control of walking and can improve clinic-based measures of walking in older adults. However, it is unknown whether the benefits of motor skill training extend to real world mobility measures. We will test the effects of motor skill training on measures of community mobility of older adults and assess the mechanisms throug…	1R01AG057671-01A1	2018	661280
NIH	Social determinants of sleep and sleep disparities among college students: The influence of childhood adversity, contemporaneous stress, and proximal behavioral mediators	PROJECT SUMMARY Sufficient, high quality sleep is essential for mental focus, efficient cognitive functioning, and the maintenance of physical health. Widespread sleep problems and insufficient sleep duration across the college years is therefore a pressing public health concern that could also limit the economic and health benefits of higher education. Furthermore, disparities in sleep between B…	PROJECT NARRATIVE Many college students experience insufficient and poor quality sleep, which can impair mental and physical health, hinder academic achievement, and limit the overall benefits of higher education. Racial disparities in sleep between Black and White Americans is also an extremely concerning social problem that serves to perpetuate ongoing group differences in achievement, socioeco…	1R15HL140504-01A1	2018	436880
NIH	Environmental Health Outcomes Research Among Hurricane Harvey Survivors	ABSTRACT Flood waters from Hurricane Harvey (HH) damaged or destroyed more than 100,000 homes in the Houston area when over 50 inches of rain and flooding occurred. A dozen Superfund sites and several chemical/petroleum facilities were also involved in uncontrolled releases into the environment. Individuals and communities expressed environmental health concerns and reached out to us for assistan…	PROJECT NARRATIVE Our overall goal is to minimize the adverse environmental health effects of HH survivors and develop DR2 tools for improving rapid responses to other natural disasters in large urban centers. We will apply community- engaged research approaches to synthesize and disseminate findings and obtain resident feedback and provide the framework for the environmental health action plans …	1R21ES029616-01	2018	275688
NIH	Integrated Treatment Adherence Program for Bipolar Disorder at the Time of Prison Release	Abstract: Bipolar disorder (BD) is a serious, disabling, and highly recurrent illness that is disproportionately represented in the criminal justice system. BD increases risk for several adverse outcomes for prisoners, including mood instability, suicide attempts, substance use relapse, and high rates of repeat incarceration. Despite these serious negative sequelae, up to 70% of prisoners with BD…	Public Health Relevance Statement: Bipolar disorder (BD) is a severe, disabling mental illness with dramatically elevated prevalence in the criminal justice system. Lack of engagement with mental health treatment perpetuates risk for adverse outcomes among offenders with BD, including re-arrest, yet up to 70% of prisoners with BD do not receive mental health treatment following prison release. Th…	1R34MH117198-01	2018	273890
NIH	A cutting edge approach to assessing physical activities occurring on sidewalks/streets	Abstract A considerable proportion of outdoor physical activity is done on sidewalk/streets. For example, we found that ~70% of adults who walked during the previous week used the sidewalks/streets around their homes. Interventions conducted at geographical levels (e.g., community) and studies examining relationships between environmental conditions (e.g., traffic) and walking/biking, necessitate…	PROJECT NARRATIVE Sidewalks and streets are public spaces where a considerable amount of physical activity occurs. As such, accurate and feasible methods are important for understanding the role these areas play in facilitating physical activity and improving public health. In the proposed study, we will develop and test a state-of-the-art, observation approach using a wearable video device and c…	1R21HL143553-01	2018	232214
NIH	Understanding obesity-related behaviors and the role of school and non-school environments using location-based measures	PROJECT SUMMARY/ABSTRACT Physical inactivity, poor nutrition, and overweight/obesity are leading risk factors for cardiovascular disease, in youth and into adulthood. A better understanding of interplay between the behavioral, psychosocial, and environmental influences of obesogenic behaviors is needed to improve prevention efforts. Specifically, psychosocial and environmental factors appear to b…	PROJECT NARRATIVE In this study we will investigate whether youth's physical activity, sedentary time, and nutrition differ when they are in school vs. out of school, and how school and non-school factors (e.g., psychological, social, environmental) may influence youth's behaviors within and across settings. We will also investigate the role of physical activity on regulating dietary intake in yo…	1R03HD096097-01	2018	75000
NIH	The Effectiveness of an Early Childhood Home Visiting Program to Reduce Child Maltreatment	Project Summary We propose to examine the effectiveness of an early childhood home visiting program to reduce child maltreatment after dissemination to at-risk mothers in Connecticut, through analysis of administrative data. Child maltreatment has life-long impacts on children and is difficult to prevent, but there is evidence that home visiting can reduce maltreatment in the research setting. Th…	Project Relevance One goal of home visiting programs for new mothers is to reduce child abuse and neglect, a serious public health problem with life-long impacts on children. Although home visiting research trials have produced evidence for reductions in maltreatment, this evidence was mixed and few studies have examined these outcomes in community-replication sites. This project will examine the…	1R03HD096114-01	2018	83750
NIH	The Effects of Stressful Exposures on Pregnancy Among Late Adolescents	PROJECT SUMMARY/ ABSTRACT The proposed research will be one of the first in-depth investigations of the effects of an extreme form of neighborhood violence, specifically homicide exposure, on adolescent pregnancy in the United States. The analysis will examine how homicide exposure affects the risk of pregnancy and will further identify underlying mechanisms including changes in aspirations for a…	PROJECT NARRATIVE The proposed study will provide new insights into whether and how exposure to neighborhood violence, homicides specifically, affects the risk of adolescent pregnancy. The findings have the potential to advance research and theory on reproductive behavior and social stratification by isolating the effects of homicide exposure from characteristics of women and their circumstances …	1R03HD096118-01	2018	75285
NIH	Epigenetic mechanisms of prenatal environmental stressors and offspring obesity risk	PROJECT SUMMARY Childhood obesity is a major public health issue in the U.S. with widening racial/ethnic gaps and health consequences across the life course. Inequalities in childhood obesity can be traced to as early as infancy, signifying the prenatal period as potentially a critical window during which differences in environmental exposures may program disparities in offspring obesity risk. Ra…	PROJECT NARRATIVE Racial inequalities in childhood obesity can be traced to early infancy, signifying the prenatal period as a potential window during which differences in environmental exposures may program early disparities. Critical research gaps exist regarding the effects of exposure to adverse prenatal social environments and air pollution on offspring obesity risk. This study will investig…	1K99MD012808-01	2018	90891
NIH	Impact of Built, Social, and Housing Environments on Obesity in Low-Income Children	ABSTRACT Childhood obesity is a top public health concern and its prevalence continues to increase in disadvantaged populations. Evidence suggests that obesity is associated with neighborhood built and social environment characteristics. These include walkability, exercise opportunities, green space, food outlets and social cohesion. But it is not clear whether these characteristics themselves ca…	NARRATIVE Childhood obesity is a top public health concern and its prevalence continues to increase in disadvantaged populations. We propose to use the redevelopment of a public housing project as a natural experiment to test how built, social, and housing environments affect Body Mass Index (BMI) and obesity in low-income children. We will disentangle effects of different components of the redev…	1R01HD096293-01	2018	585187
NIH	Strategic Approach to Facilitating Evacuation by Health Assessment of Vulnerable Elderly in Nursing Homes II (SAFE HAVEN II)	Strategic Approach to Facilitating Evacuation by Health Assessment of Vulnerable Elderly in Nursing Home and Assisted Living Facilities (SAFE HAVEN II Study PROJECT SUMMARY/ABSTRACT Over 12,000 nursing home residents and over 12,000 assisted living residents were evacuated from Texas and Florida facilities during Hurricanes Harvey and Irma. Older adults are especially vulnerable to harm during di…	Strategic Approach to Facilitating Evacuation by Health Assessment of Vulnerable Elderly in Nursing Home and Assisted Living Facilities (SAFE HAVEN II Study) PROJECT NARRATIVE Vulnerable older adults in residential long-term care are at high risk of injury and death in disasters. There is little recent scientific evidence to determine what can be done to address this pressing and current societal…	1R01AG060581-01	2018	617346
NIH	Social networks and oral health-related risk behaviors in public housing communities	Social influences are important in the causes of oral health disparities and to changing health-related behaviors in disadvantaged populations. Conceptual models of children’s oral health include dynamic social pathways and the key role of caregivers’ knowledge, attitudes and behaviors. There is a critical lack of information about these pathways, particularly how social influences shape knowledg…	Oral health disparities, particularly among children, continue to be a pressing problem in the United States. Traditional approaches to the study of oral health disparities have failed to account for the multi-level factors that influence behavior, resulting in partial understanding of why oral health disparities persist and interventions fail to produce meaningful results. This project will use …	1R01DE027985-01	2018	799826
NIH	System and Social Determinants of the Health of Foster Children	Project Summary The proposed study will investigate the impact of foster care, and specific experiences within foster care, on the physical and mental health of children exposed to abuse or neglect. This population is among the most vulnerable in the U.S., with a disproportionately high prevalence of adverse health and wellbeing outcomes throughout the life course. The Aims of this proposal are: …	Project Narrative This proposal will investigate the impact of specific foster care experiences on a range of health outcomes over time. In doing so, this proposal will inform efforts to improve longstanding problems of poor health among of one of the country's most vulnerable populations. We will provide sound empirical evidence on the importance of current state and federal foster care prioriti…	1R01HD095946-01	2018	223050
NIH	Motivational interviewing and air cleaners for smokers with COPD (MOVE COPD)	COPD is characterized by lung injury and inflammation caused by noxious particles and gases, including those emanating from cigarette smoke and air pollution. Unfortunately, current active smokers represent the largest subset of COPD in the US and most individuals with COPD are not successful at quitting even though smoking cessation is the best option. A potential harm reduction strategy for tho…	Project Narrative Chronic obstructive pulmonary disease (COPD) is a progressive disease characterized by lung injury and inflammation, and is the third leading cause of death in the United States with substantial economic costs. Active smokers represent the largest subset of COPD in the United States and unfortunately indoor air quality intervention studies to date have generally excluded assessi…	1R01ES029512-01	2018	688706
NIH	Impact of Hurricane Harvey on the Maternal and Infant Microbiome and Birth Outcomes	Pregnancy and early life represent crucial windows of susceptibility to environmental exposures, for which epigenomic and metagenomic changes are likely key molecular mediators. We have recently shown in humans and non-human primates that the placental and offspring gut microbiome community and metagenomic function are significantly altered with maternal antenatal (during pregnancy) infection and…	A key element to mitigating potential long term human health impact from natural disasters like Hurricane Harvey is understanding what is disrupted at a molecular level. Our group has previously shown that the maternal, infant and placental microbiome and metagenomic functions are significantly altered with a number of exposures, and associated with increased risk of complications such as preterm…	1R21ES029462-01	2018	233070
NIH	Time Sensitive Award Mechanism - Using Exposure Science to Identify Populations at Risk in the Aftermath of Hurricane Harvey	Time-Sensitive Award Mechanism – Using Exposure Science to Identify Populations at Risk in the Aftermath of Hurricane Harvey Summary Hurricane Harvey made landfall on August 26th in Rockport, Texas. Unprecedented rain from the storm dumped over 50 inches on the Houston region. Ten counties were declared disaster areas due to the storm. Preliminary satellite imagery analysis indicates that 730+ sq…	Public Health Relevance Statement In late August, 2017, Hurricane Harvey dumped up to 50 inches of rain, leaving 10 counties declared as disaster areas and flooding large swaths of the greater Houston area. We will use modern data and exposure science to identify WHO was (and continues to be) exposed to WHAT as a result of the storm. This will help establish a baseline understanding of the enviro…	1R21ES029461-01	2018	273875
NIH	Hurricane Harvey DR2: Individual Chemical Exposure Assessments	PROJECT SUMMARY Over 100,000 homes were damaged or destroyed when the Houston area experienced over 50 inches of rain and record-breaking catastrophic flooding from Hurricane Harvey. Importantly, Superfund sites and chemical/petroleum facilities potentially experienced chemical releases. Individuals and communities with environmental health concerns reached out to us for assistance. To respond, w…	PROJECT NARRATIVE Despite the importance of chemical exposure effect on human health, there is little information about the frequency and magnitude of personal exposures to many chemicals during disasters. This research will take advantage of a time sensitive, limited window, to obtain chemical exposures measured with silicone wristband samplers. The study is part of a synergistic collaborative e…	1R21ES029460-01	2018	234087
NIH	A Community-Clinic Collaboration to Improve Outcomes in HIV+ Substance Users Released from Jail	Project summary/abstract: One of the largest challenges in HIV/AIDS treatment in the current era is that the majority of HIV-infected individuals are not retained in care and therefore not receiving the full benefits of antiretroviral therapy (ART). Health disparities persist, with certain groups at higher risk for poor outcomes, including minorities, youth, substance users and those living in th…	Narrative This application targets HIV-infected substance users released from jail, a group who is not only at high-risk for developing HIV complications, but who poses a significant risk of HIV transmission to others. The main goal of this proposal is to improve substance use and HIV outcomes and reduce recidivism through community-clinic collaboration. By working with an extensive network of so…	1R34DA045592-01A1	2018	243000
NIH	Recovery Housing for Medication Assisted Treatment - Stepping Stones	PROJECT SUMMARY/ABSTRACT Stepping Stones proposes to implement a recovery housing model customized for the 278,000 persons enrolled in Medication Assisted Treatment programs in the United States. Stepping Stones will increase MAT participation and retention, recovery self-efficacy, employment, and income. Phase 1 will demonstrate feasibility using a sample of females with opioid use disorders who…	PROJECT NARRATIVE Opioid abuse is epidemic in the United States and effective interventions are needed to promote adherence with evidence based treatment modalities. Most recovery based housing (e.g., sober living, half-way houses, Oxford Houses) discriminates against persons enrolled in the most effective treatment for opioid addiction – Medication Assisted Treatment. This project will develop a…	1R43DA046241-01	2018	190357
NIH	Developing the evidence base for overdose policies: a multilevel analysis of NHBS	Abstract: The overdose (OD) epidemic is one of the worst crises of the 21st century US, and people who inject drugs (PWID) are at its epicenter. ODs are the leading cause of death for PWID, and the number of PWID is rising. We are, though, routinely missing opportunities to develop the evidence base for interventions for PWID:  Many states are enacting laws to combat the opioid epidemic (Prescri…	People who inject drugs (PWID) are an epicenter of the US overdose (OD) epidemic: ODs are the leading cause of death for PWID, and the number of PWID is rising. The proposed study will integrate existing individual-level data on ~38,800 PWID living in 20+ US metropolitan statistical areas (MSAs) in 2009, 2012, 2015, and 2018 with existing data on the places where these PWID live to learn whether …	1R01DA046197-01	2018	706993
NIH	Place Matters - Adaptable Solutions to Violence at the Community Level	PROJECT SUMMARY / ABSTRACT Project Title: Place matters - Adaptable Solutions to Violence at the Community Level Violence is a leading health burden in the U.S. and globally, and plays a significant role in shaping population health and health disparities, given both immediate and long-term consequences.4 Remediation of abandoned buildings and vacant lots has been shown to be an effective and cos…	Public Health Relevance: This proposed project will have a significant societal benefit in several ways. By remediating and maintaining abandoned houses across New Orleans, and studying the impact on violence of this remediation, the project's findings will contribute to the local and national effort to reduce morbidity, mortality, and disability resulting from blighted urban environments in US c…	1R01HD095609-01	2018	576339
NIH	Linking Health Outcomes to Community Resilience	PROJECT SUMMARY Climate change is increasingly recognized as the biggest public health threat of the 21st century. A projected acceleration of global warming in coming decades is expected to increase the frequency and severity of future natural disasters, including severe coastal storms and floods. A growing body of literature documents the health impacts associated with these events, which can o…	PROJECT NARRATIVE Severe storms and floods, projected to increase in frequency in the coming decades, can have tremendous public health impacts, both through direct storm exposure and indirect pathways, such as evacuation and loss of power. Despite the promise of community resilience for improving population health outcomes post- disaster, there is a lack of evidence to indicate whether proposed …	1R03ES028418-01A1	2018	90682
NIH	Promoting small business support of youth physical activity in low-income, minority neighborhoods	Project Summary/Abstract An unacceptably high percentage of our nation’s low-income, minority youth (< 18 years of age) are not regularly physically active. This contributes to extreme health disparities such as obesity rates nearly two-fold higher than those seen in white youth and greater risk for diabetes and related cardiometabolic disorders. The presence of quality youth physical activity op…	Project Narrative Small businesses represent a substantial potential source of support for youth physical activity opportunities and in the proposed study, we will examine a mechanism we developed for increasing their support. Findings from this study have the potential to generate a major shift in public health policy by providing a strong evidence base that small businesses can be encouraged to…	1R21NR017267-01A1	2018	232214
NIH	The effects of a housing mobility program on home environmental and host airway microbiota and asthma morbidity among low-income minority children	PROJECT SUMMARY Asthma morbidity is a major public health problem among low-income minority children living in urban neighborhoods, and contributors to asthma disparities may include home environmental exposures to biotic material. While allergens and endotoxin have been studied extensively, less is known about the role of bacterial and fungal communities, about the upstream influence of environm…	NARRATIVE Asthma morbidity is a major public health problem among low-income minority children living in urban neighborhoods, and an emerging literature points to a potential significant role for microbial communities (bacteria and fungi) in asthma. Geographic differences in home environmental microbiota have been demonstrated between urban and suburban communities, suggesting the strong potentia…	1R21AI133492-01A1	2018	256060
NIH	Environmental, Social and Biological Factors and Disparities in Preterm Birth	Project Summary Researchers and policy makers are concerned about the persistence of preterm birth disparities in the US, particularly since conditions at birth influence health throughout the life course. These disparities remain largely unexplained by genetics, access to prenatal care, or education, and thus point to the importance of environmental and social factors. Yet, there are data gaps i…	Project Narrative We propose to study how cumulative environmental pollution during pregnancy can affect whether the baby is born prematurely. We will also find out if the potential effects of this pollution on preterm birth are stronger for women of different race/ethnicity or women of different socioeconomic status and whether pollution contributes to disparities in preterm birth.	1R03ES028368-01A1	2018	86618
NIH	Development and Testing of a Just-in-Time Adaptive Smart Phone Intervention to Reduce Drinking among Homeless Adults	PROJECT SUMMARY/ABSTRACT Homeless adults are 8 times as likely to be alcohol dependent compared with adults in the general population, yet few studies have examined the precipitants of alcohol use in this vulnerable population. This lack of information is a barrier to developing effective alcohol treatments for homeless adults, a population that is often excluded from clinical trials. Ecological …	PROJECT NARRATIVE Homeless adults have higher rates of disease, shorter life expectancies, and disproportionately higher health care utilization and costs compared to housed individuals. Using a three-phase design, this study will identify real-time antecedents of drinking among homeless adults, develop risk algorithms and tailored treatment messages, and test the feasibility, acceptability and p…	1R34AA024584-01A1	2018	343340
NIH	Maternal Exposure to Inorganic Arsenic in Drinking Water and Adverse Birth Outcomes in Rural Colorado	Project Summary Adverse birth outcomes continue to be a major public health concern in the United States with outcomes such as low birth weight increasing over the past quarter century. However, known risk factors have been unable to account for all variability in adverse birth outcome risk and therefore research has expanded into examining environmental exposures such as metals as a source of ri…	Project Narrative This and will prediction adverse research will i nvestigate the association between maternal exposure to inorganic arsenic in drinking water adverse birth outcomes in a moderately exposed population in rural Colorado, the San Luis Valley. We do this using records from the birth, fetal death, death, and birth defects registries linked with a spatial model of inorganic arsenic in …	1R21ES028416-01A1	2018	254706
NIH	Indoor environmental exposures and pulmonary inflammation and morbidity in sickle cell anemia	Project Summary/Abstract This Mentored Patient-Oriented Research Career Development Award will provide S. Christy Sadreameli, M.D., M.H.S. with experience and training to become an independent investigator in pediatric pulmonology with a focus on the effects of environmental exposures on pulmonary morbidity and inflammation in sickle cell anemia (SCA). Despite advances in the prevention and treat…	Project Narrative This study will examine the effects common indoor exposures (including secondhand tobacco smoke and in-home mouse and cockroach exposure) have on respiratory problems in children and adolescents with sickle cell anemia, the most common fatal genetic disease in the U.S. These indoor exposures are common in U.S. cities where many children and adolescents with sickle cell anemia li…	1K23HL138227-01A1	2018	199535
NIH	The Impact of Improvements in Built- and Social-Environments and Housing on Obesity in Public Housing Residents: Evidence from a Natural Experiment in South Los Angeles	ABSTRACT Obesity is a top public health concern and its prevalence continues to increase in disadvantaged populations. Evidence suggests that obesity is associated with neighborhood built and social environment characteristics. These include walkability, exercise opportunities, green space, food outlets and social cohesion. But it is not clear whether these characteristics themselves cause obesit…	NARRATIVE Obesity is a top public health concern and its prevalence continues to increase in disadvantaged populations. We propose to use the redevelopment of a public housing project as a natural experiment to test how built and social environment affects the obesity of low-income households. We will disentangle effects of different components of the redevelopment (built and social environment a…	1R01CA228058-01	2018	683536
NIH	Linking Churches with Parks to Increase Physical Activity Among Latinos	Project Summary Engaging in regular physical activity (PA) contributes to positive health outcomes, including longevity, better quality of life, and reduced incidence of cardiovascular diseases, diabetes, depression, certain cancers, and obesity; however, only a minority of U.S. adults meet the minimum guidelines for moderate to vigorous PA (MVPA), and Latinos are less likely than whites to repor…	Project Narrative We propose a cluster randomized controlled trial of a multi-level intervention that links Latino Catholic churches (n=12) with their local parks to increase physical activity among Latino parishioners (n=1500) in Los Angeles. The study will examine the impact of the intervention on Latino parishioners' PA and health-related outcomes; explore differences in the intervention's eff…	1R01CA218188-01A1	2018	699085
NIH	Neighborhoods, Cognitive Aging and Modifiable Risk Factors	The role of modifiable risk factors (RF), like physical activity (PA), sleep quality, social engagement, and cardiovascular (CV) risk is receiving greater attention to promote the cognitive health of an aging population and reduce risk of Alzheimer's disease. Each of these risk factors is known to be influenced by environmental sources, such as neighborhood walkability, safety, noise, and access …	Narrative We propose to evaluate in the 30-year Cardiovascular Health Study (CHS) whether long-term exposure to neighborhood disadvantage may serve as a common cause of individual risk factors and neurocognitive and functional health, particularly in groups at elevated risk for Alzheimer's disease by characterizing associations between long-term neighborhood exposures and: 1) individual rates of …	1R01AG055404-01A1	2018	551589
NIH	Social networks and drug use among low-income students in high-performing schools	ABSTRACT Social experiments provide valuable insight into the effectiveness of real-world policies and programs. Previous experiments have demonstrated that education interventions substantially improve health and other life outcomes, such as incarceration and pregnancy, but only when intervention occurs during early childhood. However, recent research suggests there may be a dose-response effect…	PUBLIC HEALTH RELEVANCE STATEMENT Given the strong link between education and health, improving educational outcomes may be a potentially effective public health intervention. We are conducting a natural experiment to study the impact of exposure to high-performing schools on health behaviors. We propose to continue this study and follow subjects through age 21, examining marijuana use, other ris…	2R01DA033362-06A1	2018	616537
NIH	Evaluating Control of Hypertension - Effect of Social Determinants (ECHOES)	Project Summary Hypertension (HTN) is the most common chronic condition among adults in the United States (US). Uninsured adults are more likely to have undiagnosed HTN, less likely to receive regular screening, and less likely to have their HTN under control than insured adults. Prior studies of individual states' Medicaid expansion showed that gaining insurance increased healthcare service util…	Project Narrative Some states implemented Affordable Care Act (ACA) Medicaid expansion while other states did not creating a natural experiment to study the impact of increased access to health insurance on hypertension incidence, screening, treatment, and management. This innovative, timely study will use electronic health record (EHR) data from the ADVANCE clinical data research network (CDRN) …	1R01HL136575-01A1	2018	664188
NIH	Neighborhood deprivation and early childhood obesity: Characterizing longitudinal pathways & identifying multilevel mediators and moderators	PROJECT SUMMARY/ABSTRACT Obese children are more likely to become obese adults who are at greater risk for heart disease and early death, and children from low-income families are at greater risk for developing obesity. Some work has linked neighborhood characteristics and obesity in children, but little is known about the longitudinal effects (and mechanisms) of neighborhood deprivation on the w…	NARRATIVE/PUBLIC HEALTH RELEVANCE Few studies have been able to examine the development of obesity at the individual level and identify the multilevel factors contributing to why obesity may develop in some children but not others. The proposed research will increase understanding of multi-level risk factors for childhood obesity including longitudinal relations of neighborhood deprivation to ear…	1K01HL138114-01A1	2018	156224
NIH	Food insecurity and neighborhood food environment: Links to children's health	Project Summary Household food insecurity (FI) is a serious public health concern and has been associated with poor health, iron deficiency, developmental risk and behavior problems among children. However, the relation between FI and overweight/obesity is inconsistent among young children. The Supplemental Nutrition Assistance Program (SNAP) is a federal entitlement program designed to reduce FI…	Project Narrative There is a lack of attention to contextual factors, especially neighborhood food environment, in the assessment of food insecurity or the Supplemental Nutrition Assistance Program in relation to child health. Assessment of the moderating effect of neighborhood food environment, as well as race/ethnicity in addition to neighborhood food environment, will inform investigators and …	1R03HD095080-01	2018	78548
NIH	Nurse-Led Community Health Worker Adherence Model in 3HP Delivery among Homeless Adults at Risk for TB Infection and HIV	PROJECT SUMMARY/ABSTRACT Tuberculosis (TB) is the prototypical disease of poverty as it disproportionately affects marginalized and impoverished communities. In the US, TB rates are unacceptably high among homeless persons who have a 10-fold increase in TB incidence as compared to the general population(1). In California, the rate of TB is more than twice the national case rate and recent TB outb…	PROJECT NARRATIVE The proposed study will be conducted with 76 eligible TB Infection (TBI) homeless adults in a single arm study to assess the impact of nurse-led Community Health Worker TBI (RN/CHW TBI) program. In this study, a fairly new regimen of 3HP will be delivered by nurse-led Community Health Workers to homeless persons infected with TB. Outcomes to be assessed include completion of 3HP…	1R21MD012696-01	2018	193160
NIH	Neighborhood Looking Glass: 360 Degree Automated Characterization of the Built Environment for Neighborhood Effects Research	PROJECT SUMMARY/ABSTRACT This proposal represents a vertical advancement in neighborhood effects research, producing for the first time, national neighborhood indicators of the built environment. Thus far, only local studies have been conducted due to the resource-intensive nature of site visits to conduct assessments of community features and also manual annotations of street images. With the re…	Project Narrative/Relevance to Public Health The epidemic rise in obesity, related chronic diseases, and substance abuse in recent decades signal the importance of structural forces and social processes, but the dearth of data on contextual factors limits the investigation of multilevel effects on health. The development of the Neighborhood Looking Glass will be a significant benefit to neighborh…	1R01LM012849-01	2018	355252
NIH	Immigrant enclaves: Conferring health advantages or creating health disparities in Chinese immigrants?	PROJECT SUMMARY The US has the world's largest immigrant population. As most arrive from countries with lower prevalence of obesity and related chronic conditions, a common trajectory is for these rates to rise to converge with or even exceed rates in US whites. This rise underlies the development of numerous health disparities among immigrant/ethnic groups. A primary theory to explain the rise i…	PROJECT NARRATIVE The proposed project will contribute to a greater understanding of health trajectories among Chinese immigrants across different neighborhood settings, which will enable identification of the most vulnerable individuals and communities for outreach, and the neighborhoods in which preventive programs might have the greatest impact. Study findings will not only extend current theo…	1R01MD012621-01	2018	715381
NIH	Paternal Role in Adverse Birth Outcomes in Black Families	A wide range of factors have been examined as potential explanations for the high rates of adverse birth outcomes for Black women. Available research is limited in the extent to which it examines the role of babies' fathers in the lives of pregnant women. As we have reported, the few studies that have explored paternal effects on birth outcomes have generally excluded understanding the dynamic, c…	Fathers can be sources of support or stress for pregnant women; therefore, the quality of father-mother relationships and parental mental health functioning have implications for birth outcomes. The proposed study will assess whether and how Black fathers may be supports or barriers to successful birth outcomes using an integrated conceptual framework that considers social, psychological, and bio…	1R01NR017626-01	2018	500269
NIH	A Social Epigenomic Approach to Health Disparities in Cardiovascular Risk Factors	A SOCIAL EPIGENOMIC APPROACH TO HEALTH DISPARITIES IN CARDIOVASCULAR RISK FACTORS Individual-level socioeconomic factors such as education, income/wealth, and occupation have long been known to profoundly affect risk for cardiovascular diseases, and these effects accumulate across the life course to create systematic disadvantage that manifests in a wide range of health disparities. In addition, …	Narrative: In this project, we will use state-of-the-art methods to identify how socioeconomic factors and neighborhood conditions impact the epigenome, leading to disparities in cardiovascular risk factors such as hypertension, diabetes, and obesity. .	1R01HL141292-01	2018	791941
NIH	Project 3: Tobacco Town Policy Modeling	Project 3 Tobacco Town: Project Summary/Abstract Tobacco use continues to be the greatest cause of preventable death and disease in the US, and socioeconomic disparities persist in many communities and populations. New and innovative tobacco control interventions focused on the retail environment are gaining ground, and aim to reduce the pervasiveness of tobacco products and eliminate disparities…	Project Narrative/Public Health Relevance Tobacco use continues to be one of the greatest causes of preventable disease in the US, and socioeconomic disparities manifest themselves in higher smoking rates in communities with higher tobacco retailer concentration and cheaper tobacco products. While new tobacco control strategies focused on the retail environment are taking hold, the evidence base …	1P01CA225597-01	2018	518611
NIH	Project 2: Big City Tobacco Control Study	Project 2: Big City Tobacco Control Study An estimated 36.5 million US adults still smoke cigarettes and nearly 7 in 10 want to quit but only 7 in 100 succeed. Smoking is concentrated in lower income and certain racial/ethnic groups who face additional obstacles to quitting: living in areas that are disproportionately saturated with tobacco retailers, that contain a larger volume of marketing cue…	Project Narrative/Public Health Relevance Smoking remains the leading cause of death and disease in the US, with disparities in use evident in lower socioeconomic and particular racial/ethnic communities where tobacco retailers are disproportionately concentrated and tobacco products cost less. Local interventions in the retail environment are increasing, but too little is known about their overa…	1P01CA225597-01	2018	753173
NIH	Project 1: Tobacco Retailer Density, Smoking and Tobacco-Related Disease	Abstract The concentration of tobacco retail stores in a specific area (i.e., tobacco retailer density) may produce or sustain higher smoking levels through increased exposure to tobacco marketing, access to cheaper tobacco products, and establishing tobacco use as a norm. Disparities in tobacco retailer density have been documented with African American, Latino, and low-income communities having…	Project Narrative Communities across the U.S. are increasingly debating regulations to curtail tobacco retailer density. The first goal of this study is to use national longitudinal data to examine the extent to which greater retailer density leads to higher smoking rates. The second goal is to determine whether restrictions on retailer density would reduce rates of cancer, heart disease, and adv…	1P01CA225597-01	2018	632159
NIH	Evaluation of Smoke-Free Housing Policy Impacts on Tobacco Smoke Exposure and Health Outcomes	ABSTRACT. Tobacco use remains the leading cause of preventable death in the U.S., responsible for more than 440,000 deaths annually, of which 41,000 are attributable to environmental tobacco smoke (ETS). The federal Department of Housing and Urban Development (HUD) recently passed a rule that will require all public housing agencies (PHAs) to implement smoke free policies in their developments. T…	PROJECT NARRATIVE The federal Department of Housing and Urban Development (HUD) recently passed a rule that will require all public housing agencies (PHAs) to implement smoke free policies in their developments. This study will evaluate the impact of the smoke free housing policy on environmental tobacco smoke exposure and health outcomes in New York City Housing Authority, the largest public hou…	1R01CA220591-01A1	2018	712690
NIH	Impact of neighborhood characteristics on depressive symptoms among adolescents in the United States	Project Summary/Abstract Depression among adolescents is a major concern in the United States (U.S.). It is estimated that the prevalence of depression among those 12 to 17 years old was 12.5% or 3 million in 2015.5 This represents a serious public health issue as adolescents who are depressed have an increased risk of comorbid psychiatric disorders, suicide, and substance abuse compared to adole…	Project Narrative Neighborhood factors such as collective efficacy and neighborhood structural disadvantage have been found to influence mental health, but the role these factors play in depression among adolescents have not been extensively researched. Findings from the proposed study will assist in elucidating neighborhood factors that impact depression to serve as targets for the development o…	1F31HD094575-01	2018	44524
NIH	Long-Term Mobility and Well-being of New Orleans Residents after Hurricane Katrina	PROJECT SUMMARY Weather-related disasters are a regular occurrence in the U.S., yet we know very little about their long-term impacts. Hurricane Katrina, which struck New Orleans on August 29, 2005, is one of the most researched disasters in U.S. history with most health-related research focused on short-term outcomes, such as mortality, and mental health. In general, little is known about long-t…	PROJECT NARRATIVE The project investigates the effects of Hurricane Katrina, which struck on August 29, 2005, on the residential mobility, health and wellbeing of residents of New Orleans over the following decade. The innovative approach to constructing longitudinal, population-representative data of New Orleans residents allows for the measurement of disparities in mobility, health, and wellbei…	1R01HD093002-01A1	2018	380563
NIH	Effects of Flame Retardants on Brain Function and Attentional Deficits in School-age Children - Brain Imaging, Neurobehavioral, and Gut Microbiome Studies in a Longitudinal Birth Cohort	SUMMARY The number of children diagnosed with attention deficit hyperactivity disorder (ADHD) has risen steadily, yet preventable causes of ADHD remain largely unknown. Prenatal exposures to environmental chemicals, including flame retardants such as polybrominated diphenyl ethers (PBDEs), have been increasingly linked to ADHD, but their role in ADHD causation is controversial. Due to concerns ab…	PUBLIC HEALTH STATEMENT Current treatments reduce ADHD symptoms but are inadequate at preventing long-term sequelae, such as poor academic and social functioning, antisocial behaviors, and psychiatric hospitalizations. Hence, identifying new preventable root causes of ADHD is an urgent public health priority. If we were to observe adverse effects of flame retardants on brain function and ADHD, ou…	1R01ES027845-01A1	2018	566640
NIH	Risk Factors for Social Isolation Among African American Older Adults	R36 Dissertation Proposal Abstract: Risk Factors for Social Isolation among African American Older Adults BACKGROUND: Social isolation is a significant public health issue among older adults in the United States. It is related to a host of negative health outcomes including mortality, worse self- rated physical health, higher depressive symptoms, worse sleep quality, and cognitive decline. Factor…	R36 Proposal Project Narrative: Risk Factors for Social Isolation among African American Older Adults Social isolation is associated with many negative health outcomes among older adults, and there are few studies which have examined differences in risk factors for social isolation among older African Americans. Older African Americans have a projected population growth of 99% between now and 203…	1R36AG054647-01A1	2018	44034
NIH	Metabolomic Signatures Linking Air Pollution, Obesity and Diabetes	PROJECT SUMMARY / ABSTRACT The emergent evidence indicates that exposures to regional air pollutants (AP) and near-roadway air pollutants (NRAP) are associated with the development of obesity and type 2 diabetes. Previous studies suggest that prenatal and early life exposures to AP may play critical roles in the etiology of childhood obesity. However, the mechanism linking AP exposures and obesit…	PROJECT NARRATIVE The proposed research is aimed to understand the metabolic pathways linking air pollution exposures and obesity and type 2 diabetes-related traits during two important developmental periods (neonatal and adolescence). This work may have international impact on improving air quality and early intervention and prevention of childhood obesity and other metabolic diseases.	1K99ES027870-01A1	2018	88200
NIH	Hotspotting Cardiometabolic Disparities for Simulated Advances in Population Care	Project Summary Cardiovascular disease (CVD) is a major public health problem, particularly for patients and neighborhoods with low socioeconomic status. Growing evidence has encouraged health systems to explore the use of community health workers (CHWs) to improve screening and management of CVD and cardiometabolic risks (CMR) among patients and communities with disparate disease burden. Yet bro…	Project Narrative This project will provide evidence for health systems change to address community health by (1) using geographic hotspot analysis to identify communities with disparate cardiovascular disease (CVD) burden and neighborhood risk, then (2) populating a detailed microsimulation model with empirical data from those populations, in order to (3) compare the impact of individual and nei…	1R01AG052533-01A1	2018	535442
NIH	Cardiovascular Health Effects of the Great Recession	PROJECT SUMMARY/ABSTRACT Few Americans were untouched by the Great Recession (GR). Though one might expect major economic downturns such as this to negatively affect physical health, the evidence is, in fact, mixed. This project will integrate biologically-informed empirical methods with uniquely rich longitudinal data at the individual and local market level to test hypotheses about the effects …	RELEVANCE TO PUBLIC HEALTH This project will examine whether the Great Recession, the most significant economic upheaval since the 1930's Great Depression, had a negative impact on cardiovascular disease (CVD) risk factors and CVD events (e.g., heart attacks, strokes). Using longitudinal data from the Multi-Ethnic Study of Atherosclerosis, analyses will determine whether the Great Recession incre…	1R01AG055955-01A1	2018	703080
NIH	Severe Maternal Morbidity: An Investigation of Racial-Ethnic Disparities, Social Disadvantage & Maternal Weight	ABSTRACT Severe Maternal Morbidity (SMM) includes serious threats to maternal health and survival that occur at delivery or postpartum. Based on the SMM index developed by CDC that focuses on the most life-­threatening conditions and complications, the prevalence of SMM doubled from 1998-­2011 and currently affects >65,000 women in the U.S. each year. Maternal health is essential to a woman’s abi…	NARRATIVE Severe Maternal Morbidity (SMM) includes the most serious threats to maternal health and survival that occur at delivery or postpartum;; its most life-­threatening conditions affect more than 65,000 women per year, and risks are higher for non-­Caucasian women. Maternal health is essential to a woman’s ability to care for her children, as well as her health over the lifecourse, yet curr…	1R01NR017020-01A1	2018	566907
NIH	Population-level interventions and community environment effects on child obesity disparities	Background and significance: Obesity rates remain high, despite nationwide declines and plateaus in the overall prevalence of obesity among some groups. Crucially, Black and Latino children have higher obesity rates than non-Hispanic Whites (hereafter “disparities”). Effective strategies to reduce child obesity and disparities could significantly contribute to population health improvements and r…	Public health relevance, influence on other research and expected results: Preventing obesity and eliminating health disparities are major public health goals in Healthy People 2020. This study has the potential to influence the fields of obesity prevention science, racial/ethnic health disparities, as well as nutrition policy and environmental strategies to improve overall child health. The resu…	1R01HL136718-01A1	2018	688399
NIH	Regulatory Impact on Vape Shops and Young Adults' Use of ENDS	PROJECT SUMMARY/ABSTRACT Electronic nicotine delivery systems (ENDS) have emerged in the US market, with use and awareness rapidly increasing in recent years, particularly in young adults. While ENDS may facilitate harm reduction in smokers, ENDS represent significant health risks, including addiction in the nicotine-naïve (e.g., young adults). From a socioecologic perspective, the literature reg…	PROJECT NARRATIVE The use of electronic nicotine delivery systems (ENDS) has rapidly increased in the US, particularly in young adults; likewise, vape shops have proliferated in the US but have been the focus of limited research relative to other tobacco retailers. From a socioecologic perspective, the literature regarding tobacco retail indicates that place characteristics such as neighborhood d…	1R01CA215155-01A1	2018	659909
NIH	Brief Group MI Intervention for AOD and Sexual Risk Behavior in Homeless Youth	PROJECT SUMMARY Homeless emerging adults (18-25 year olds) have alarmingly high rates of alcohol and other drug use (AOD), which is associated with a range of sexual risk behaviors such as unprotected sex, trading sex, and sex with multiple casual partners. Few risk reduction programs for this population have been developed and rigorously evaluated, particularly those that address both of these i…	PROJECT NARRATIVE The proposed R01 study will address an important gap in prevention services for homeless emerging adults (18-25 year olds) by conducting an evaluation of a promising four-session integrated substance use and sexual risk reduction program for this population that is feasible to deliver in settings where these young adults seek services. An integral part of the program is the prov…	1R01AA025641-01A1	2018	506219
NIH	RESIDENTIAL MOBILITY, TREATMENT QUALITY AND SURVIVAL IN LOW-INCOME WOMEN WITH BREAST CANCER	PROJECT SUMMARY/ABSTRACT Disparities in breast cancer outcomes persist across race and socioeconomic status. Medicaid-insured women do not gain the same degree of survival benefit as those enrolled in other types of health insurance, but experience similarly poor prognosis as uninsured women. Younger, low-income patients face more barriers to access and adherence to high-quality cancer care as me…	PROJECT NARRATIVE Even with health insurance, Medicaid enrollees face significant barriers to obtaining high-quality care and remain particularly underserved after cancer diagnosis. Drawing on a population-based cohort of Medicaid-insured women with breast cancer, we will assess the role of residential relocation in patient's adherence to therapy and cancer outcomes. The result will help inform b…	1R01CA215418-01A1	2018	356278
NIH	Physical Activity, Sedentary Behavior and Weight Status in Early Childhood	The prevalence of childhood obesity in the U.S. has increased dramatically over the past three decades, and the trend has become evident even in the youngest children. Approximately 8% of infants and toddlers have high weight-for-length, which increases risk for developing obesity and other health problems in childhood and beyond. Thus, leading health organizations have identified prevention of o…	Childhood obesity has increased dramatically, even among very young children, and low levels of physical activity and high levels of sedentary behavior may be contributing to this trend. Little is known about the development of physical activity in very young children, or the influence of physical activity and sedentary behavior on development of weight status during the transition from infancy t…	1R01HD091483-01A1	2018	596594
NIH	Maternal and Paternal Preconception Environmental Exposures and Children's Health	Abstract Childhood obesity, cardiometabolic abnormalities, and neurodevelopmental disorders are prevalent, impact the health and well-being of children and their families, and have substantial financial costs. Research demonstrates that early life environmental exposures increase the risk of these disorders. While there has been justifiable emphasis on studying environmental exposures during gest…	Narrative: The preconception period represents a unique and unstudied period of vulnerability to environmental chemical exposures. This project will determine if maternal and paternal preconception phthalate exposures are associated with child neurodevelopment, obesity, and cardiometabolic function in a prospective cohort of mother-father-child triads. These results will help determine if materna…	1R01ES027408-01A1	2018	639769
NIH	Bringing Modern Data Science Tools to Bear on Environmental Mixtures	Project Summary: Bringing Modern Data Science Tools to Bear on Environmental Mixtures Environmental exposures often cumulate in particular geographies, and the nature of the complex mixtures that characterize these exposures remains understudied. In addition, adverse environmental exposures often occur in communities facing multiple social stressors such as deteriorating housing, inadequate acces…	Project Narrative Environmental exposure mixtures, especially when coupled with social stressors, have the potential to compromise developmental outcomes in children, but have been understudied. We will use a unique longitudinal dataset that tracks children from birth through early elementary school, in combination with new tools from modern data science, to disentangle the complex effects of the…	1R01ES028819-01	2018	506174
NIH	Physical Activity and Dose of Air Pollution in Pediatric Urban Asthma: Impact of Minute Ventilation	PROJECT SUMMARY Exposure to traffic related air pollution (TRAP) is known to trigger childhood asthma symptoms and likely contributes to the disparity in asthma prevalence and morbidity in urban communities. Regular physical activity can improve asthma symptoms. However, increased minute ventilation (ie respiratory rate x tidal volume) during activity may increase deposition of pollutant particle…	PROJECT NARRATIVE Exposure to traffic related air pollution is known to trigger childhood asthma symptoms and likely contributes to the disparity in asthma prevalence and morbidity in urban communities. During physical activity, increased respiratory rates and deeper breathing may lead to increased inhaled dose of pollutants. The objective of this research is to determine if increased childhood p…	1K01HL140216-01	2018	173105
NIH	The Effect of Home Heating Prices on the Mortality and Morbidity of Older Americans	Many American families spend a large share of their income on home heating bills. Paying for heating can cause financial strain, especially for the poor. At the same time, adequate heating is crucial for winter comfort in most parts of the country. Many households, therefore, face a difficult dilemma: They must either keep their home uncomfortably cold to save on heating or forgo other spending t…	Many low-income families struggle to pay their winter heating bills, especially when energy prices are high, and as a result, keep their homes uncomfortably cold to save on heating or reduce spending on food and health care. Exposure to cold can lead to physical and mental health problems, especially for the elderly. This project aims to understand how changes in the price of home heating affect …	1R03AG058113-01	2018	79000
NIH	A multi-faceted intervention to promote adoption of clean fuel technologies for respiratory health in Peru	PROJECT SUMMARY/ABSTRACT This is an application for the K01 Mentored Research Scientist Development Award for Suzanne Pollard, PhD, MSPH. Dr. Pollard has shown great promise as a young investigator, and has experience conducting research in epidemiology and chronic disease in low- and middle-income countries (LMICs). However, she is now proposing to gain expertise in implementation science and re…	PROJECT NARRATIVE Household air pollution, caused by biomass fuel use, is the leading risk factor for chronic obstructive pulmonary disease in low- and middle-income countries. Multi-faceted interventions to promote clean fuel technologies, such as liquefied propane gas (LPG), have the potential to substantially reduce the burden of chronic respiratory disease, and other non-communicable diseases…	1K01HL140048-01	2018	127059
NIH	The effects of environmental exposures on semen quality and the sperm epigenome	PROJECT SUMMARY Infertility is a common condition affecting as many as 15% of couples in the United States. Despite its prevalence, little is known about the determinants of infertility overall, or on modifiable risk factors for the male and female contributions to infertility. Male factors (commonly defined clinically as abnormalities in conventional semen quality parameters) are implicated in a…	PROJECT NARRATIVE Infertility is a common condition affecting as many as 15% of couples in the United States, and male factors (abnormalities in semen quality parameters) are implicated in over half of cases where a cause can be determined. Exposures to air pollution and endocrine disrupting chemicals (EDCs) during critical windows of sperm development may be an underexplored modifiable environme…	1R01ES028712-01	2018	725209
NIH	Individual and community influences on alcohol use disorders and other mental health behaviors in Mexican Americans	PROJECT SUMMARY/ABSTRACT The overall objective of the proposed research is to conduct community level research and to develop a multilevel, bio-psychosocial-ecological model of risk and protective factors for mental health (MH) and alcohol use disorders (AUDs) in Mexican American young adults (primarily second generation immigrants) in San Diego county. U.S.-born Mexican Americans have rates of a…	PROJECT NARRATIVE U.S.-born Mexican Americans have rates of alcohol use and psychiatric disorders that are higher than their Mexican-born ancestors and peers; this suggests trans-generational processes of adapting to life in the U.S. may play an important role in health risk behaviors. The overall objective of the proposed research is to conduct community level research and to develop a multileve…	1R01AA026248-01	2018	698922
NIH	Project 1: Multilevel Social Stressors and Aggressive Prostate Cancer in African American Men	Abstract – Project 1 African-American (AA) men experience the highest prostate cancer (PCa) incidence and mortality rates of all U.S. racial/ethnic groups. They are also known to present with more aggressive high-risk disease, especially of higher Gleason score and PSA levels. Factors contributing to the high burden of PCa among AA men are not known. AAs are exposed to considerably higher levels …	Project Narrative – Project 1 Project 1 has the potential of identifying modifiable risk factors for aggressive prostate cancer to inform targeted prevention on a broad public health scale, such as targeting community support resources to neighborhoods with high stressors; the lifecourse approach will also provide the opportunity to identify critical time windows of disease susceptibility. The sh…	1U19CA214253-01A1	2018	210498
NIH	A therapeutic workplace for homeless adults with alcohol use disorders	Alcohol addiction is as a chronic relapsing disorder. High magnitude and long-duration voucher-based abstinence reinforcement is one of the most effective treatments for alcohol and drug addiction and can maintain abstinence over extended periods of time, but practical methods of implementing these interventions are needed. Workplaces could be ideal and practical vehicles for arranging and mainta…	PROJECT NARRATIVE To address chronic alcohol addiction, this project will evaluate the effectiveness and economic benefits of abstinence-contingent wage supplements in the long-term treatment of homeless adults with alcohol use disorder. Participants will be offered wage supplements for maintaining competitive employment, but they will be required to abstain from alcohol use to maintain the maxim…	1R01AA024101-01A1	2018	608475
NIH	Statistical Methods to Account for Exposure Uncertainty in Environmental Epidemiology	﻿ _x000D_ DESCRIPTION (provided by applicant): Exposure measurement error is a likely source of bias in nearly all environmental health studies, typically leading to an under-estimation of relative risks and a loss of statistical power to detect effects. In this proposed research, we wil take a life course approach, as consistent with NIEHS strategic priorities, focusing on methodological needs i…	PUBLIC HEALTH RELEVANCE: This research is intended to improve our understanding of environmental risks, leading to improved disease prevention, through the development and application of new statistical methods to adjust for bias due to exposure measurement error within a multi-disciplinary team comprised of biostatisticians, epidemiologists and environmental exposure _x000D_ assessment experts f…	1R01ES026246-01	2018	679340
NIH	Monitoring Microaggressions and Adversities to Generate Interventions for Change (MMAGIC) for Black Women Living with HIV	Background: Both nationally and particularly in Miami, FL, an HIV epicenter in the U.S., Black women represent the largest group of women living with HIV and 42% are not virally suppressed. In our ongoing research with Black women living with HIV (BWLWH) in Miami, we are seeing that microaggressions and adversities such as trauma/violence fluctuate rapidly over time and impact mental health and h…	Project Narrative Increasing viral suppression rates among Black women living with HIV (42% unsuppressed) in Miami, FL, a southern HIV epicenter, is necessary to decrease HIV transmission; however our science has not rigorously examined if their viral suppression is impacted by microaggressions, daily stressors that our preliminary evidence has shown predict PTSD symptoms, depression diagnosis, b…	1R56MH121194-01	2019	677248
NIH	Impact of Medicaid ACO funding for health-related social needs on dietary quality and health	Despite major advances in therapies, disparities in cancer and cardiometabolic outcomes continue to widen due to differences in socioeconomic status. Food and housing insecurity are social determinants of health that are associated with morbidity from obesity, diabetes, cardiovascular disease, and psychological stress, and food insecurity contributes to income disparities in cancer mortality. Alt…	The objectives of this proposal are to evaluate the impact of a new state Medicaid program to provide funding for food and housing services on the dietary quality, stress, health, and healthcare utilization of adult patients and to assess the implementation of the program in a large health care organization. The long-term goal of this work is to determine the effectiveness of new programs and pol…	1R01DK124145-01	2019	735672
NIH	Fire and Water: Investigating Drinking Water Contamination in Paradise, California after the Camp Fire	PROJECT SUMMARY/ABSTRACT The Camp fire in November 2018 decimated the towns of Paradise and Magalia, California, burning nearly 14,000 homes but leaving about 1,700 homes in the area intact. Returning residents are now facing an unexpected threat – benzene contamination in the drinking water. The measured concentrations in the public water distribution system are high, but spotty. Levels range fr…	PROJECT NARRATIVE This project is designed to address an emerging public health concern about potential household exposures to high levels of toxic chemicals in the public water supply by collecting and testing tap water samples, and some indoor air samples, from the homes of returning residents in a Northern California community recently devastated by wildfires. Although high levels of benzene a…	1R21ES031501-01	2019	234191
NIH	Improving Quality and Access to Early Steps in Kidney Transplantation	Abstract Kidney transplantation offers longer survival, better quality of life, reduced hospitalization, and lower cost relative to dialysis for the >500,000 end-stage renal disease (ESRD) patients on dialysis in the US. Despite this evidence, only 18.5% of ESRD patients are waitlisted for a kidney transplant. Extensive population research has identified substantial variability in kidney transpla…	Project Narrative There are no national surveillance data to describe early steps in kidney transplantation, despite evidence of substantial variation in access to transplantation across dialysis facilities, transplant centers, and geographic region as well as disparities among minorities and patients with lower socioeconomic status. The proposed study seeks to collect new data on transplant refe…	1R01DK122701-01A1	2019	677907
NIH	Trajectories of Adverse Experiences Across the Life Course and Neighborhood Racial Segregation on Modifiable Cancer Risk Factors in African American Women	Project Summary Cancer is a leading cause of morbidity and mortality among Black women with a substantial burden due to alcohol use, smoking, and obesity. Despite growing evidence of the importance of early life adverse experiences on long-­term health, little is known about how chronic exposure to adverse experiences across the life course influences cancer risk factors or risk behaviors among B…	Project Narrative Cancer is a leading cause of morbidity and mortality among Black women. Despite growing evidence of the importance of early life adverse experiences on long-­term cancer-­related health behaviors and cancer incidence, little is known about chronic exposure to adverse experiences across the life course and the additional effect of living in highly racially segregated neighborhood…	1F31CA239473-01A1	2019	36779
NIH	Citizen-Science Technology for HealthyLiving at Home	Project Summary Environmental risk factors are attributable to ~50% of the chronic respiratory disease burden in the U.S. and to ~10-15% of the burden from other non-communicable diseases (e.g., cancer, cardiovascular disease, and diabetes). Exposure to environmental risk factors occurs through various forms of water and air pollution, with a smaller attribution to sources like noise, radiation, …	Project Narrative The home is where the majority of one's lifetime exposures to harmful environmental contaminants occurs, and such exposures are disproportionately high in minority or socioeconomically disadvantaged homes. We propose to develop a simple, inexpensive, low-cost measurement system for home environmental contaminants that can be deployed by the home occupant quickly, simply, and wit…	1R43MD014915-01	2019	225000
NIH	HEALthy ORCHARD: Developing plans for a Baltimore site of the HEALthy BCD study	Substance use during pregnancy and while parenting can have profound effects on development. However, these consequences have rarely been directly measured in the same mothers and babies over time. The NIH seeks to create a national pregnancy cohort, “HEALthy BCD,” that will follow pregnant women and their offspring exposed and unexposed to substances until age 10. Baltimore has high rates of opi…	Substance use during pregnancy and while parenting can have profound effects mothers and babies over time, but the specific mechanisms must be understood in order to design and implement the most effect prevention and treatment strategies. As part of the NIH initiative HEALthy BCD, we propose to create a Baltimore site, named HEALthy ORCHARD, to join in recruiting and following pregnant women wit…	1R34DA050292-01	2019	283555
NIH	Prevention of OUD: The HOME (Housing, Opportunities, Motivation and Engagement) Randomized Trial	Abstract While opioid use in the general population has received significant media and scholarly attention in recent years, very little research exists on opioid use among homeless or street-involved youth. Homeless youth have a much higher rate of substance use than non-homeless peers with evidence suggesting that homeless youth have the highest rates of opioid use among youth subgroups in the c…	Narrative Resolution of youth homelessness through housing + opioid and related risk prevention services, as proposed in the current study, has great potential to reduce the likelihood for the development of an opioid use disorder (OUD), continued homelessness into adulthood, and other problem behaviors. This randomized trial will provide essential information on the comparative effects of a comp…	1UG3DA050174-01	2019	704941
NIH	The Collaboration Linking Opioid Use Disorder and Sleep ("CLOUDS") Study	PROJECT SUMMARY Opioid use disorder (OUD) is a chronic and relapsing brain disease that is characterized by loss of control over opioid use. It affects over 2 million Americans and causes one overdose death every 20-minutes. Despite effective evidence-based treatments in the form of both behavioral interventions and FDA-approved medication for addiction treatment (MAT), relapse rates are high and…	PROJECT NARRATIVE Opioid use disorder (OUD) is a chronic and relapsing brain disease that is characterized by loss of control over opioid use, and affects over 2 million Americans causing one overdose death every 20 minutes. Further research is urgently needed to better understand the mechanisms that contribute to ongoing illicit opioid use. The Collaboration Linking Opioid Use Disorder and Sleep…	1U01HL150596-01	2019	4672265
NIH	Transitions Clinic Network: Post Incarceration Addiction Treatment, Healthcare, and Social Support (TCN PATHS) study	PROJECT SUMMARY The opioid epidemic is inextricably intertwined with our nation’s criminal justice system. At least 20% of people with opioid use disorder (OUD) were involved in the criminal justice system in 2016, and individuals just released from jail have an eight times higher risk of drug overdose compared with the general population after adjustment for age, gender, race, and residential ne…	PROJECT NARRATIVE The proposed work is relevant to public health given the high rates of opioid use disorder and resultant morbidity and mortality among individuals just released from jails. The project is relevant to NIDA's mission- driven strategic goals to improve opioid use disorder treatment among this high-risk population and to optimize clinical and implementation research to improve healt…	1UG1DA050072-01	2019	2365610
NIH	Towards prevention of HIV among vulnerable and stigmatized populations using geospatial data	HIV remains a global public health priority and occurs disproportionality among minority and stigmatized populations such as men who have sex with men (MSM). The occurrence of HIV is not random in the population, rather it exhibits patterns by individual and contextual factors. Is it the contextual factors, such as the neighborhood where one lives, socializes, or engages in sex, that is the focus…	HIV risk estimation models can be improved by utilizing geospatial data to fully capture the heterogeneous distribution of cases and risk factors, particularly among groups who may be stigmatized. This project will use Philadelphia specific surveillance data to model community- and individual-level factors relating to HIV transmission and infection among vulnerable populations. The overarching go…	1K01AI143356-01A1	2019	124366
NIH	Environmental influences on pregnancy outcomes after Hurricane Michael	1 The natural world and human influences work together to create the devastation that follows a major 2 disaster such as a hurricane. Although many studies have examined broad patterns of effects on 3 pregnancy outcomes after disasters, the causes of adverse outcomes are not always clear, as there 4 are interrelated environmental pollutant exposures, psychological stressors, and lack of health ca…	This study will give us important information about how exposures to disasters and environmental toxins can result in negative birth outcomes. This will help us better plan for disasters and manage environmental exposures to protect pregnant women. We will also use the research to teach physicians and other health providers how to care for pregnant women during and after a hurricane and we will a…	1R21ES031020-01	2019	203786
NIH	A Dynamic Environmental Exposure Approach to Study Behaviors in Mid-Life	Poor dietary and physical activity (PA) behaviors escalate risk for obesity, cancer, and other chronic diseases, and contribute to disparities. Mid-life is a vulnerable life stage when obesity rates peak and chronic diseases emerge. Neighborhood environments provide opportunities, barriers, and cues/triggers to engage in healthy or unhealthy behaviors. Overall, however, research findings on envir…	Narrative How to achieve lasting improvements in diet and physical activity to maintain health in mid-life and improve later-life health is a pressing public health challenge. By more accurately estimating the role of environmental factors in dietary and physical activity behaviors, the proposed study will inform new lifestyle interventions, as well as promising targets for environmental and poli…	1R01AG062180-01A1	2019	714331
NIH	Biopsyochosocial Mechanisms of Lupus Progression in African American Women	PROJECT SUMMARY Systemic lupus erythematous (SLE) is an inflammatory, autoimmune disease that disproportionally burdens African American women with more rapid disease progression and worse outcomes compared to their White counterparts. Increasing evidence suggests racial disparities in SLE progression are due in part to disproportionate exposure to psychosocial stress, as well as qualitatively un…	PROJECT NARRATIVE Racial disparities in systemic lupus erythematosus (SLE) progression are widening, and SLE complications disproportionally affect African American women. The proposed project will help to unravel the constellation of risk factors that contribute to poor health outcomes impacting African American women with SLE. Findings from the proposed research will contribute to literature on…	1F31AR076234-01	2019	38616
NIH	Cumulative environmental risk exposure in youth at clinical high-risk for psychosis	Project Summary Understanding the effects of environmental risk exposure on neural and behavioral development is essential for targeting intervention and prevention efforts in public health policy. This is especially the case for psychotic disorders, which have a 1% incidence in the population, and are highly debilitating and treatment resistant (1). However, current understanding of environmenta…	Project Narrative Psychotic disorders are highly debilitating and treatment resistant; therefore, it is critical to understand etiological factors that are particularly likely to aid prevention and intervention efforts and increase understanding of risk factors. The present proposal aims to (a) determine whether individuals at clinical high risk (CHR) for psychosis experience greater cumulative e…	1F31MH119776-01A1	2019	40381
NIH	Air Pollution and Pregnancy Complications in Complex Urban Environments: Risks, Heterogeneity, and Mechanisms	Pregnancy complications (e.g. gestational diabetes [GDM], gestational hypertension [GHTN], and pre- eclampsia & eclampsia [PE/E] are major causes of perinatal morbidity and mortality. Studies have examined associations of air pollution with pregnancy complications, but have major limitations, including 1) reliance on birth certificates or billing/claims data where information may be missing or of…	This study will describe the association between the mixture of air pollutants and pregnancy complications (gestational diabetes, gestational hypertension, and pre-eclampsia and eclampsia), and identify environmental, maternal, and socioeconomic factors that interact with the adverse effects of air pollution, and the role of maternal co-morbidities in mediating the air pollution effects. Such kno…	1R01ES030353-01A1	2019	636868
NIH	Evaluation of a Civic Engagement Approach to Catalyze Built Environment Changeand Promote Healthy Eating and Physical Activity Among Rural Residents	PROJECT SUMMARY Nearly 70% of US adults are overweight or obese, and the consequences can include increased risk for several types of cancer, diabetes, and cardiovascular disease. Compared to their urban counterparts, rural residents tend to have higher rates of cancer, obesity, physical inactivity, and poor diet. Rural residents also have higher rates of poverty and lower rates of health insuran…	PROJECT NARRATIVE Individuals living in rural settings, particularly medically underserved areas, are at increased risk for cancer and other chronic diseases; factors such as socioeconomic disadvantage, geographical distances/barriers, social and cultural issues, and limited access to healthcare, healthy foods, and/or physical activity opportunities contribute to this health inequity. Civic engag…	1R01CA230738-01A1	2019	649240
NIH	Mental health of at-risk women: the role of structural vulnerabilities and resilience	Project Summary Female sex workers (FSW) bear a disproportionate burden of depression and post-traumatic stress disorder (PTSD) compared to the general female population. There is some evidence of the role of structural vulnerabilities (i.e. homelessness, stigma, poverty) in poor mental health in the general population however there has been little research on the nature of this relationship FSW,…	Project Narrative Female sex workers (FSW) experience a wide array of structural vulnerabilities and a disproportionate burden of mental illness yet little is known about modifiable factors that can improve mental health outcomes in this population. The proposed mentored research will examine patterns of structural vulnerabilities among a sample of FSW and how resilience moderates the relationshi…	1F31MH118817-01A1	2019	45016
NIH	Cannabis legalization and changes in young adult substance use, related health risk behaviors, and risk factors in Washington State: Within-state variation and the role of community-level factors	ABSTRACT Cannabis use among young adults is widespread and national studies indicate increases in recent years in prevalence of cannabis use, including daily use. As of November 2018, 10 U.S. states and the District of Columbia have legalized cannabis for non-medical (“recreational”) use for adults aged 21 and older. Washington State was on the forefront of these changes, voting to approve legali…	PROJECT NARRATIVE The present application proposes to conduct secondary analyses of accelerated longitudinal cohort sequential data from the Washington State Young Adult Health Study to examine the impact of cannabis legalization on cannabis related risk factors, substance use, and related health risk behaviors such as driving while intoxicated, and to study developmental trajectories of substanc…	1R01DA047996-01A1	2019	285830
NIH	ENHANCE: Developing a Clinical Geography Tool to Intervene in Cognitive Decline through Neighborhood Design	Although the majority of Americans with Alzheimer’s disease and related dementias (ADRD) live independently, the neighborhood contexts in which they develop and navigate cognitive impairment are largely ignored. Environmental factors may significantly increase the risk of or buffer against ADRD, yet strategies to address cognitive decline to date largely overlook the role of neighborhoods. Reside…	PROJECT NARRATIVE Dementia affects millions of Americans. This research investigates how neighborhood environments shape cognitive health for aging populations in community settings. The project develops a preliminary environmental assessment tool that can be used by policymakers, community groups, residential developers, service providers, and researchers to help prevent cognitive decline and fa…	1F32AG064815-01	2019	61226
NIH	Peth-Based Contingency Management to Reduce Alcohol Use and Improve Housing Outcomes	ABSTRACT Nearly 40% of homeless adults currently struggle with an alcohol use disorder (AUD). While “housing first” programs are increasingly available, most homeless people must refrain from alcohol use to obtain and maintain housing. Contingency management (CM) is one of the most effective behavioral interventions for initiating abstinence from alcohol and drugs. In a randomized trial of CM for…	PROJECT RELEVANCE Alcohol problems are a major barrier to maintaining housing for formerly homeless adults, and feasible treatments that can be delivered in housing settings are needed to reduce alcohol use and increase housing tenure. We propose to investigate the feasibility and initial efficacy of an incentive-based intervention called contingency management in 50 housed, formerly homeless adu…	1R21AA027045-01A1	2019	186026
NIH	11/15/18. Bowers. Resub R01. Linking pre- and post-natal psychosocial determinants, DNA methylation, and early developmental health disparities	PROJECT SUMMARY Despite improvements in access and quality of health care in the United States (US), children from socioeconomically disadvantaged families and / or of minority race have an elevated risk for impaired cognitive and social-emotional development. Indeed, children in poverty are 40% more likely to experience developmental delays relative to children not in poverty. Poverty engenders …	PROJECT NARRATIVE PUBLIC HEALTH RELEVANCE: Maternal psychosocial exposures across the life-course contribute to infant development; however, the combined effect of adverse and protective factors and the sensitive windows when factors have the greatest impact, has not been elucidated. This proposal will determine the contribution of opposing forces of adversity and protective factors to multiple m…	1R01MD013006-01A1	2019	689468
NIH	Do Innovative Playgrounds Mitigate Health Disparities	Summary/Abstract Today, most American adults and children fail to meet national physical activity guidelines. Playgrounds are located in 89% of all neighborhood parks, making them a rich resource to support physical activity in both children and adults. However, not all playgrounds are created equal, nor are they all designed to encourage physical activity for all ages. Playgrounds in lower incom…	Narrative: Using and adapting existing methods of systematic direct observation, we propose to study and compare innovative playgrounds to traditional post and platform playgrounds across the US to determine whether they can mitigate the multiple park use disparities seen for gender, age, and socio-­economic status. In addition, we will survey 1200 adult caregivers to assess how playgrounds relat…	1R01HL145145-01A1	2019	201331
NIH	Effects of Sleep on Academic and Health Outcomes Among Adolescents	Education and health disparities by race/ethnicity and socioeconomic status (SES) are well documented among adolescents. Sleep, a health behavior, may be a fundamental mechanism contributing to both. Teenagers are the least likely of any age group to get sufficient sleep and there are racial/ethnic and SES disparities in sleep quantity and quality. Multilevel (individual, family, neighborhood) st…	In a two-year multiple-wave study we will survey ~540 9th grade student and follow them into their 10th grade from two high schools in a semi-rural area in north-central Georgia to determine if: sleep explains a portion of ethnoracial and SES disparities in education and health outcomes; sleep mediates the relationship between multilevel measures of stress and education and health outcomes; and d…	1R21HD097491-01A1	2019	245038
NIH	Crowd-Sourced Traffic Data: Predicting Air Pollution & Ischemic Stroke	ABSTRACT Air pollution, particularly traffic-related air pollution (TRAP), affects community health including cardiovascular disease and ischemic stroke onset. Stroke is the fifth leading cause of death in the US and the number one cause of long-term adult disability. Stroke has been consistently associated with daily average measurements of TRAP but much less often to traffic itself. Methods are…	NARRATIVE Traffic data from, e.g., radar devices or pneumatic counters only provide point measurements of traffic and are expensive. Crowd-sourced traffic data from GPS-enabled smart phones in driving vehicles are inexpensive, provide information about city-scale traffic, are widely available, and have great potential in public health stud- ies of traffic-related air pollution (TRAP). For the fir…	1R21ES030093-01A1	2019	236553
NIH	Early Life Adversity, Cumulative Life Stress, Race, and Cellular Aging in Midlife Women and Offspring	Early Life Adversity, Cumulative Stress, Race, & Cell Aging in Midlife Women & Offspring BACKGROUND: There is an increasingly recognized role of stress in elevating disease risk, especially among women, minorities and socioeconomically disadvantaged groups. Few prospective studies follow individuals from childhood to adulthood, leaving critical unanswered questions such as which types of adversit…	PROJECT NARRATIVE Growing black/white disparities in health across generations has reached a critical juncture, and these differences may be due in part to greater stress exposures, which in turn may accelerate cellular aging processes. This study examines how different types of stress through the lifespan—such as traumatic events and chronic situations, perceptions of stress, and neighborhood de…	1R01AG059677-01A1	2019	637589
NIH	Deep Learning of Street View Imagery to assess Urban Green Space Relationships with Mental Health: A Twin Study	PROJECT SUMMARY The built environment is an important modifiable determinant of human health, yet our ability to understand its effects on human health have been limited by the lack of scalable data on specific components (and exposures) of the built environment. The emergence of ubiquitous geo-referenced imagery in the United States (e.g. Google Street View Imagery), combined with recent advance…	PROJECT NARRATIVE The built environment is an important determinant of human health, yet our ability to measure specific components of the built environment relevant to health is limited. The availability of street view imagery, combined with recent advances in image processing using deep learning algorithms, offers unprecedented opportunity for measuring detailed built environment features at sc…	1R21ES029722-01A1	2019	221376
NIH	Ad-Vance Kids: A Community-Engaged Approach to Inform a Rural, Multi-Level Community-Based Child Obesity Prevention Intervention	PROJECT SUMMARY/ABSTRACT Effective interventions to reduce child obesity in rural areas are greatly needed and there is a growing emphasis on multi- level community-based interventions. Multi-level community-based interventions are population-based approaches that expose entire communities to obesity prevention efforts and target change at the multi-level factors (individual, interpersonal, organ…	PROJECT NARRATIVE This R03 proposes to use community-engaged strategies to inform the development of a rural, multi-level community- based intervention to prevent obesity in children aged 2-5 in Vance County, a rural, low-income, and largely minority community in North Carolina with high child obesity (21%) levels. Importantly, our approach will lay the groundwork for a sustainable, on-going part…	1R03HD097393-01A1	2019	77750
NIH	Revitalization vs. relocation: impacts of community development on opioid and other drug abuse	Project Summary For more than two decades, U.S. affordable housing policy has centered on redeveloping public housing complexes into mixed-income communities and providing public housing residents with vouchers to relocate to subsidized housing in the private housing market. The health impacts of this housing strategy have been evaluated in studies that neither investigate their impacts on opioid…	Project Narrative This study will investigate the impacts of relocating from and remaining in a redeveloping community on opioid and other drug abuse and related health outcomes. Findings from this research will generate actionable evidence that can inform the design of health-promoting housing policies.	1R21MD014627-01	2019	245625
NIH	Community Violence as a Social Risk Factor for Cardiometabolic Diseases: Neighborhood Dynamics From Structures to Self	PROJECT ABSTRACT This research proposal contains a five year career development plan that will establish me as a social epidemiologist who focuses on social risk factors for cardiometabolic diseases. I am an Instructor of Medicine in the Biological Sciences Division at the University of Chicago. Building on my prior work and training on the social determinants of health, I will focus on a particu…	PROJECT NARRATIVE This research proposal examines community violence as a social risk factor for cardiometabolic diseases. Although previous research has emphasized mechanisms of disease at the individual level, key mechanisms are also present and operating at the neighborhood level. This research proposal focuses on the spatial and temporal neighborhood dynamics that influence risk to inform pop…	1K23HL145090-01A1	2019	163296
NIH	Environmental, Genetic, and Epigenetic Mechanisms for Hormonal Change	Project Summary. Understanding the genetic and environmental regulators of puberty has become a topic of increasing urgency. Recognizing the importance of the pubertal transition for health across the lifespan, NIH/NICHD issued PA-18-033, Characterization of the Adolescent Reproductive Transition to solicit applications for projects that will fill essential gaps in the knowledge base regarding pu…	Project Narrative Puberty is a pivotal developmental period that has implications for physical and psychological health across the rest of the lifespan. Yet basic information regarding the hormonal, genetic, and epigenetic correlates of variability in the timing and pace of pubertal development is surprisingly sparse. This project will yield new discoveries on how environmental and genetic factor…	1R01HD092548-01A1	2019	665688
NIH	Researching Epigenetics, Weathering, Aging & Residential Disadvantage (REWARD)	PROJECT SUMMARY Both African Americans living in segregated socioeconomically disadvantaged urban neighborhoods and resource-poor residents of rural areas experience high rates of premature mortality and a disproportionate burden of cardiovascular disease, cancer, and other adverse health conditions. Explaining how varied experiences of material and social disadvantage become embodied and subsequ…	PROJECT NARRATIVE Despite healthcare advances, racial and geographic disparities in life expectancy and complex chronic diseases persist. The REWARD Study aims to transform our understanding of biological mechanisms underlying disparities in mortality and chronic health conditions. It focuses on characterizing patterns of DNA methylation, a key epigenetic mechanism that influences gene expression…	1R01AG061080-01A1	2019	668254
NIH	Risk and resilience pathways linking community adversity, decision making, and alcohol misuse: A prospective study of Appalachian adolescents	Abstract: Early adolescent alcohol use impairs psychosocial and neurocognitive development and increases vulnerabilities to drug abuse, academic failure, and mental health problems. The proposed research focuses on youth alcohol use in rural areas of West Virginia (WV), within the Appalachian region. Marginalized in American society, many Appalachian communities suffer chronic poverty and epidemi…	Project Narrative This study focuses on environmental, social, and personal reasons for alcohol use onset in a group of middle school students that reside in rural areas of Appalachia. Specifically, the study aims to assess the relations between community risk factors, such as rural poverty and norms supportive of youth alcohol use, with emotional well-being, caffeine use, decision making process…	1R01AA027241-01A1	2019	521986
NIH	Intergrating a Smoke-Free Home Intervention into the 5As to Support Cessation	SUMMARY Establishing smoke-free homes may be a promising approach to support, and perhaps catalyze, smoking cessation. The inconvenience of going outside, combined with a reduction of environmental cues to smoke in the home, may result in less smoking and increased efforts to quit. Yet, no rigorous studies have tested the impact of creating smoke-free homes on cessation outside the context of pro…	PROJECT NARRATIVE This study tests the integration of an effective smoke-free homes intervention into the 5As for tobacco cessation within the context of federally qualified health centers. Creation of smoke-free personal environments may catalyze and support the smoking cessation process. If successful, this new approach may reach a broader population of smokers than current efforts which typica…	1R01CA235721-01A1	2019	668976
NIH	The Home Environment and Re-hospitalization in COPD study (HEAR COPD)	COPD is a costly disease with a large burden of costs driven by healthcare utilization during acute exacerbations of illness, particularly those driven by emergency room and hospital visits. Additionally, a large proportion of individuals with COPD recently hospitalized for acute exacerbations are re-hospitalized both within one month but also within a year. These re-hospitalizations place a trem…	Project Narrative Chronic obstructive pulmonary disease (COPD) is a leading cause of death in the United States and a cause of significant healthcare utilization, i.e. hospitalizations and emergency department visits, with substantial economic costs. Individuals hospitalized for COPD exacerbations are at increased risk for re-hospitalization, and are usually discharged back home, but little is kn…	1R01ES029999-01A1	2019	669647
NIH	Navigating Resource-Constrained Systems and Communities to Promote the Behavioral Health of Black Youth	PROJECT SUMMARY/ABSTRACT Black youth living in poverty-impacted communities are disproportionately burdened by behavioral health challenges, notably serious disruptive behavioral difficulties (DBDs). Without access to care, children with DBDs frequently suffer serious impairment. This study is based on the premise that if care navigation models are going to succeed in eliminating racial dispariti…	NARRATIVE Black youth living in poverty-impacted communities are disproportionately burdened by behavioral health challenges, notably serious disruptive behavioral difficulties (DBDs). If care navigation models are going to succeed where previous efforts have failed in eliminating racial disparities in child mental health care, then child behavioral health navigator (cbhN) training needs to inclu…	1R01MH116895-01A1	2019	785091
NIH	Expanding population-level interventions to help more low-income smokers quit	Abstract There is an urgent need to engage more low-income smokers in activities that lead to quitting. The current standard of practice for population-level tobacco treatment is phone-based cessation counseling delivered by state tobacco quitlines. But quitline services are restricted to smokers who are ready to quit in the next 30 days, a criterion met by only 20-30% of low-income smokers. Thus…	Narrative Low-income Americans are much more likely to smoke cigarettes than other population sub-groups, and suffer serious and costly health consequences because of it. Telephone quitlines that are designed to help low- income smokers only provide services to those who are ready to quit in the next 30 days, but 70-80% of low- income smokers are NOT ready to quit in the next 30 days. This study …	1R01CA235773-01A1	2019	660555
NIH	Testing scalable, IVR-supported cancer prevention interventions in the rural Alabama Black Belt	Regular physical activity (PA) is linked to lower risk for several cancers (breast, colon, endometrial) . Yet, most Americans are inactive, particularly in the Deep South. Cancer incidence/mortality is also generally higher in this region, with underserved (rural, African American) populations reporting even less PA and disproportionate cancer burden. Factors related to culture, distance from PA …	This proposal tests a multi-level, interactive voice response system- supported physical activity intervention in populations at high risk for sedentary behavior (rural, mostly minority residents in the Deep South). This line of research will help extend the reach and sustainability of ongoing community health worker efforts by the Deep South Network for Cancer Control in rural Black Belt communi…	1R01CA233550-01A1	2019	595620
NIH	The Importance of the Neighborhood Environment in Determining Health and Well-being among Persons with Dementia and their Caregivers	PROJECT SUMMARY The rapid increase in the population with Alzheimer’s disease and related dementias (ADRD) in the United States constitutes a looming public health crisis. Dementia is a syndrome of progressive cognitive impairment and a leading cause of disability, loss of independence, institutionalization, and death in older adults. ADRD affect more than 5 million U.S. adults over age 65, but a…	PROJECT NARRATIVE Neighborhoods may play an important role in determining quality of life among persons with dementia (PWD) and their caregivers. The objective of this project is to identify neighborhood-based resources and stressors that affect health and well-being among PWD and their caregivers. The knowledge generated from this project will have significant relevance for public health efforts…	1R01AG064491-01	2019	423998
NIH	Social Connections and Health among Older Adults Living in Low-income Housing	Project Summary/Abstract Social isolation exists when one has limited social connections. Approximately 1 in 4 older adults are socially isolated. Social isolation is a risk factor for morbidity and mortality comparable to well-established risk factors including smoking, hypertension, and a sedentary lifestyle. Older adults with limited social connections account for an estimated additional $6.7 …	Narrative Social connections are critical for the health and well-being of older adults. This proposal intends to increase our understanding of the factors that affect the social connections of older adults living in low income housing. We will use qualitative and quantitative methods with older adults (aged 62 and older) and stakeholders who serve low income housing residents to inform the devel…	1R03AG064253-01	2019	122813
NIH	Adolescent responses to varying environments in virtual reality simulations	PROJECT ABSTRACT Although exposure to adversity in childhood and adolescence is an important predictor of subsequent physical and mental health, not enough is known about how adolescents respond to stressful and adverse environments and how they “get under the skin” to influence health and development. Neighborhoods are one such important adolescent environment, as neighborhood disadvantage is as…	PROJECT NARRATIVE Neighborhoods are one important adolescent environment that influences health and, although stress is one of the mechanisms hypothesized to account for these effects, research has yet to demonstrate how neighborhood conditions “get under the skin” to elicit acute emotional and stress responses or determine how chronic stress influences patterns of responding. This study will dev…	1R21HD099596-01	2019	239707
NIH	Photo-enhanced messaging to address dietary sugars as a common risk factor for chronic disease	Dental caries is highly prevalent among people from underserved population groups and added sugar consumption is one of the most prominent and consistent risk factors for this disease. Interventions to modify behavior and minimize sugar intake among those most affected by dental caries are challenging and, to date, attempts to develop effective interventions have been largely unsuccessful. This m…	Consumption of added sugar is one of the most prominent and consistent risk factors for dental caries and other common chronic diseases. Yet, interventions to modify behavior and minimize sugar intake among those most affected by dental caries have been largely unsuccessful. This project will use an innovative technique called PhotoVoice, to develop picture-enhanced messaging that is theoreticall…	1R21DE028993-01	2019	267651
NIH	Preventing Suicide in African American Adolescents	Abstract The aim of this grant application is to test the effectiveness of a culturally-adapted, school- based suicide prevention intervention, delivered by indigenous Rush University social workers (i.e., “intervention social workers”), for low-resourced, urban, African American 9th grade students. Rates of suicide among African American youth have increased substantially in the past 20 years, a…	To examine the effectiveness of an evidence-based and culturally-grounded stress-reduction intervention (i.e., the A-CWS), facilitated by indigenous social workers, to increase adaptive coping and reduce active suicidal ideation in African American 9th graders. This study has broad public health implications and informs procedures for scaling up efficacious, high quality, and culturally grounded …	1R01MH118382-01A1	2019	1235922
NIH	Peer navigation for individuals with serious mental illness leaving jail	Serious Mental Illness (SMI) is a stigmatized and disabling health condition that reduces average life expectancy by 25 years. SMI is also a prevalent public health problem affecting 25% of jail populations. Re- entry to the community following incarceration is a vulnerable time for justice-involved individuals with SMI, and SMI requires prompt and ongoing access to mental health and other health…	PROJECT NARRATIVE Serious mental illness (SMI) is a burdensome and widely prevalent public health problem among incarcerated men and women. Incarcerated individuals with SMI re-entering the community after jail stay experience the double stigma of criminal justice involvement and having the diagnosis of SMI, therefore, are likely to disengage with community level mental health, medical care and s…	1R34MH118402-01A1	2019	244717
NIH	Longitudinal investigation of the relation between attention, neural functioning and SES in infancy.	Project Summary/Abstract Developing in a low SES environment can have negative impacts on children’s attentional and neural development. Only a small number of studies have investigated the developmental foundation of these problems, with some evidence showing no neural differences at birth based on SES, but with marked differences present later in life. Importantly, no work exists that integrate…	Project Narrative This research project aims to understand the impact that growing up socioeconomically disadvantaged can have on an infant’s emotional, cognitive, and brain development. This project specifically investigates functional brain processing, attention to emotion, and the impact of stress in the environment. Understanding how living in poverty begins to impact an individual’s developm…	1K99HD099328-01	2019	109516
NIH	Recovery Housing for Alcohol and Drug Use Disorders: A National Study of Availability, Characteristics, and Factors Associated with Evidence-based Practices	Safe and stable housing is essential to recovery from addiction to alcohol and drugs. Recovery housing represents a unique and innovative way to ensure that individuals in recovery have access to housing that facilitates it. A growing body of research supports the effectiveness of recovery housing, and findings to support recovery housing evidence-based practices are beginning to emerge. However,…	Addiction to alcohol and drugs is a pervasive public health problem with well-documented consequences. Recovery housing is a promising way to improve outcomes among those in recovery, but critical gaps in the scientific literature remain because we lack key information about the availability and nature of this recovery resource. By developing a national database of recovery residences and surveyi…	1R01AA027782-01	2019	513960
NIH	Boston Early Adversity and Mortality Study (BEAMS): Linking administrative data to long-term longitudinal studies	ABSTRACT Adverse childhood experiences, such as poverty, psychosocial stressors, and environmental hazards, have been consistently linked to poor adult health. Despite the public health significance of such early adversity, the processes by which the “long arm of childhood” brings about morbidity in later life, including outcomes such as Alzheimer’s disease and related dementias, cardiometabolic …	PROJECT NARRATIVE This study demonstrates an innovative method that brings together diverse data to provide a comprehensive picture on the early life conditions of persons who were born in the late 19th and early 20th century, and have been studied closely for most of their lives. Findings based on this unique “cradle-to-grave” dataset have the potential to inform childhood determinants of poor h…	1RF1AG064006-01	2019	3528185
NIH	Alzheimer’s disease and related dementias in a diverse cohort of Asian Americans	PROJECT SUMMARY Over one in four Asian Americans who survive to age 65 can expect to be diagnosed with Alzheimer’s disease and related dementias (ADRD), yet Asian Americans are under-represented in ADRD research, and heterogeneity in risk across Asian ethnic groups is poorly understood. In the most comprehensive study to date, our research team discovered marked differences in ADRD incidence betw…	PROJECT NARRATIVE Alzheimer’s disease and related dementias are a major public health problem. Including more racially and socially diverse populations in research provides major opportunities for understanding the determinants of Alzheimer’s disease and related dementias. The results of this project will provide valuable information on potential strategies to prevent Alzheimer’s disease and rela…	1R01AG063969-01	2019	515950
NIH	Evaluating Crime Prevention Through Environmental Design For Youth Violence Prevention	Abstract Epidemiological researchers have indicated that youth violent injury (YVI) is a significant public health issue in the U.S. Rates of youth violence are higher in urban environments compared to suburban and rural settings. Declining economic resources and out-migration from many urban centers often create environmental, social, and economic conditions associated with YVI. CPTED is a youth…	Narrative We extend previous research on the effects of Crime Prevention Through Environmental Design (CPTED) for youth violence prevention in urban settings by examining: 1) the intensity of physical and social CPTED strategies and their effects on youth violent injury and violent victimization; 2) whether physical and social CPTED reduces youth violent injury and victimization by improving prop…	1R03HD099097-01	2019	78000
NIH	Visceral neural circuits linking childhood threat and deprivation with stress physiology and affective symptoms in a transdiagnostic sample using high-field personalized brain mapping	Project Summary/Abstract Childhood adversity was recently posited to be psychiatry's greatest public health challenge, as it is a major predictor of mood, anxiety and trauma-related (i.e., affective) disorders. Childhood adversity is also associated with dysregulated physiological stress reactivity, which individuals with affective disorders also display. While stress is thought to be a mechanism…	Project Narrative Affective disorders are highly prevalent and are associated with significant public health burden worldwide. Childhood adversity is a major risk factor for affective disorders, and both childhood adversity and affective disorders are linked to dysregulated stress reactivity. Thus, uncovering adversity-related differences in understudied visceral neural circuits that proximally c…	1R01MH120065-01	2019	434767
NIH	Histamine in homes: Exposure risks and health effects	Exposure to indoor environmental contaminants is a major health risk factor, particularly in relation to allergic disease and asthma. In the United States alone, over 50 million people suffer from allergies each year, with an estimated annual cost of over $18 billion. Although numerous contaminants have been identified indoors, mitigation in most cases is possible because their sources, chemical …	Allergies affect more than 50 million people in the United States, with estimates of health costs exceeding $18 billion annually. Central to combatting allergic disease and asthma are efforts to understand the environmental risk factors that induce allergic responses. This project, stemming from my recent discovery that bed bugs disseminate large amounts of histamine in their feces, will comprehe…	1DP5OD028155-01	2019	51287
NIH	Modeling Rural Perinatal Health Outcomes and Service Systems to Improve Health Equity	Access to perinatal health services in rural counties has been declining, and maternal and infant health (perinatal) outcomes are also poorer in rural areas like Montana. Women with increased access to comprehensive perinatal services have improved outcomes. The main objective of this project is to remedy the lack of knowledge about how access to perinatal services could be improved in a rural, r…	n/a	2P20GM104417-06	2019	198182
NIH	Neighborhoods, Networks, and the HIV Care Continuum among HIV-infected MSM in NYC	Abstract Marked disparities by race/ethnicity exist in HIV infection rates and engagement and retention in care among men who have sex with men (MSM) along the HIV care continuum. Compared with White MSM, HIV- infected Black and Hispanic/Latino MSM are less likely to be on antiretroviral therapy (ART), adhere to ART, and achieve viral suppression. Lower rates of care engagement and retention amon…	Project Narrative The study purpose is to examine the neighborhoods in which HIV-infected men who have sex with men (MSM) in New York City live, socialize, and get HIV medical care and the structure and make-up of social networks (connections between friends, family members, etc.) over time, and to assess the relationship of these characteristics to achieving undetectable HIV viral load, being re…	1R01MH118960-01A1	2019	843949
NIH	MISSION U: A MULTIMEDIA TRAINING TOOL FOR TREATING INDIVIDUALS WITH CO-OCCURRING MENTAL HEALTH AND SUBSTANCE USE DISORDERS	Co-occurring mental health and substance use disorders (COD) are common in the United States and providers have been challenged to provide effective treatments. As a consequence, their clients with COD may experience poor treatment engagement, symptom exacerbation and cycle in and out of emergency services. This is particularly true for underrepresented populations with a COD including individual…	“MISSION U: A Multimedia Training Tool for Treatment of Individuals with Co-occurring Mental Health and Substance Use Disorders” is aimed at training providers of services for these individuals. MISSION U challenges prevailing provider training methodology that relies mainly on on-site provider training and/or online training using typical classroom-type materials. This project not only addresses…	2R42AA026751-02	2019	751223
NIH	Early life exposure to the natural, built, and social environments and incident hypertension	PROJECT SUMMARY Over a third of adults in the United States were previously estimated to have hypertension, defined since 2003 as a blood pressure of 140/90mm Hg. This prevalence is expected to increase throughout the population, but especially among younger adults, given the recent American College of Cardiology (ACC) and American Heart Association (AHA) update to the definition of hypertension …	PUBLIC HEALTH RELEVANCE STATEMENT Based on new guidelines lowering the definition of hypertension from a blood pressure of 140/90mm Hg to 130/80mm Hg, the prevalence of hypertension is expected to triple among men under 45 and double among women under 45, making the identification of risk factors in younger adults a public health priority. Diet, obesity, and physical activity are known risk facto…	1R01ES029840-01A1	2019	666677
NIH	HAFTRAP-Home Air Filtration for Traffic-Related Air Pollution	Abstract Concentrations of ultrafine particles (UFP) are elevated near major roadways and highways. Evidence is strong that living in these areas is associated with substantial respiratory, cardiovascular and other adverse health outcomes. We have contributed to recent evidence of associations between chronic exposure to UFP and cardiovascular disease risk. Indeed, in response to these findings, …	Project Narrative We will conduct a double-blind randomized crossover efficacy trial of in-home air filtration for near highway homes lacking mechanical air handling systems. Our main health endpoints will be hsCRP and peripheral blood pressure. Air monitoring in a subset of homes will include particle number count (ultrafine particles) and PM2.5.	1R01ES030289-01A1	2019	569395
NIH	Role of air pollution and socioeconomic position on cognitive function over six years in the United States	PROJECT SUMMARY (ABSTRACT) Alzheimer's Disease and related disorders represent a huge public health and health care burden, prompting innovative research of modifiable risk factors. The search for modifiable predictors of dementia has turned towards environmental exposures. Prior research suggests air pollution accelerates cognitive decline in older populations. But this research has major gaps. …	PROJECT NARRATIVE This study proposes to evaluate the role of air pollution and socioeconomic position in shaping cognitive function and decline over six years among older adults in the United States. This project will provide research and training, contributing much needed analysis of environmental factors on health outcomes while also helping me develop into an independent researcher with exper…	1F31AG063490-01	2019	45016
NIH	Determining the effects of neighborhood disadvantage in preclinical Alzheimer’s Disease	PROJECT SUMMARY/ABSTRACT The social and economic environment in which we live has a major impact on our physical and mental health and risk of developing diseases ranging from cancer to major depressive disorder to heart disease. Alzheimer's disease (AD) is the 6th leading cause of death and a major, and rising, contributor to health care expenditures in the United States. Socioeconomic dispariti…	PROJECT NARRATIVE Alzheimer's disease disproportionately affects people with high levels of socioeconomic disadvantage, but little is known about the neurobiological mechanisms that explain this relationship. This research project combines a robust metric of neighborhood-level socioeconomic disadvantage generated from the U.S Census and American Community Survey with neuroimaging and AD biomarker…	1F31AG062116-01A1	2019	35384
NIH	Neighborhood, Genotype, and Development	Project Summary/Abstract Neighborhood structural characteristics and social processes have both been shown to directly impact children’s social and emotional competence over and above the influences of more proximal contexts, such as the family. However, much of the neighborhood literature has focused on structural characteristics of the neighborhood, such as concentrated disadvantage and access …	Project Narrative Children’s social and emotional competence has been associated with numerous behavioral outcomes (e.g., problem behaviors, academic success, overall well-being). This proposal will elucidate the mechanisms (genetic or environmental pathways) by which structural characteristics and social processes of the neighborhood influences children’s social and emotional competence over tim…	1F32HD098780-01	2019	60854
NIH	Neighborhood Disorder and Epigenetic Regulation of Stress Pathways in Preterm Birth	Project Summary/Abstract African American women have 1.5 times the rates of preterm birth (PTB) (<37 weeks completed gestation) compared with non-Hispanic white women. This disproportionately high PTB rate in African Americans is a persistent health inequity that leads to high child mortality, morbidity, and developmental delays. Neighborhood disorder (e.g., abandoned buildings) has been related …	Project Narrative Preterm birth is a major risk for neonatal mortality and long-term child health problems, including motor and mental developmental delays and chronic illness. Knowledge of the social context of African American women’s lives will increase our understanding of why some women have poor pregnancy outcomes, generate new perspectives for future research, inform new lines of inquiry r…	1F31NR018363-01A1	2019	39216
NIH	Outdoor Environmental Facilitators and Barriers of Stroke Survivors’ Mobility and Functional Status	PROJECT SUMMARY Stroke is a leading cause of serious long-term disability within the United States, and it affects an estimated 6.6 million Americans over age 20. Medical advances in treatment of acute stroke and an aging population have resulted in a greater number of stroke survivors in our population, and many stroke survivors return directly home. With a greater number of stroke survivors liv…	PROJECT NARRATIVE To successfully transition home after a stroke, survivors need to have outdoor environments that support their independent mobility and functional status. This research will inform future planning and policy by highlighting which components of the built environment are most important for mobility and functional status post-stroke. Accessible communities can decrease stroke survi…	1F31HD098870-01	2019	36824
NIH	Preventing Substance Use in the Context of Poverty: Risk and Protection from Early Childhood to Early Adulthood	Project Summary One of the most debilitating and pervasive high-risk ecologies children encounter in American society is poverty and its many correlates, such as compromised parenting, deprived neighborhoods and schools, deviant peer clustering, and poor nutrition and medical care. Despite the greater risk of a host of maladaptive outcomes associated with poverty, few studies have prospectively e…	Project Narrative The Early Steps Multisite prevention trial was specifically designed to address the needs of children and families living in poverty, often marked by compromised parenting and parent well-being. Initiated at child age 2 and follow-ups at nine ages through age 16, we are proposing to continue following this multiethnic sample (N=731) of youth who are transitioning to adulthood at…	2R01DA036832-06	2019	1115408
NIH	Development of a Community-based HCV Treatment Completion Intervention Among HCV Positive Homeless Adults	ABSTRACT Hepatitis C Virus (HCV) infection, the most common chronic blood-borne viral infection in the US, disproportionately affects homeless and drug-using populations, creating a significant health disparity and representing a critical focus for effective prevention at the individual and community level. Compared to the general population, homeless persons have a 26-fold increase in HCV preval…	PROJECT NARRATIVE The proposed study is designed to refine and assess feasibility, acceptability and preliminary efficacy for this novel intervention engaging Community Health Workers (CHW) as treatment partners in the delivery of CHW/Registered Nurse (RN) program, focused on improving adherence to Direct Acting Antiviral (DAA) completion, as well as reducing drug and alcohol use, and improving l…	1R21MD013580-01A1	2019	167199
NIH	Assessing Environmental Exposures to Persistent Organic Pollutants in Assisted Living Facilities	Project Summary Abstract There is a fundamental gap in understanding how indoor exposures to environmental contaminants affect the health of older adults living or spending time in senior care facilities. Continued existence of this gap represents an important problem, because until it is filled, development of interventions and regulations to reduce health risks associated with indoor exposures …	Project Narrative: The proposed research is relevant to public health because it promises to contribute to understanding environmental exposures and health risks in a high priority group, specifically, older adults living in senior care facilities. Thus, the proposed research is relevant to the part of NIH's mission that pertains to developing fundamental knowledge on improving quality of life fo…	1R21NR017777-01A1	2019	198125
NIH	Associations of Exposure to Marijuana Outlets and Advertising with Marijuana Use Outcomes Among Young Adults	Project Summary/Abstract Marijuana laws regarding the sale and possession of recreational marijuana in the U.S. have changed substantially in the past five years, making the drug more accessible through legal purchase to state residents aged 21 and older. Yet, as more states consider legalization, an essential policy question still needs to be addressed: Is a young person more likely to use marij…	Narrative This study addresses an essential but unanswered policy question regarding how marijuana use changes among young adults of legal purchasing age from a period before to after opening of recreational marijuana outlets in a large urban area. Using data from a large, ongoing longitudinal study and innovative methods to generate databases of open licensed and unlicensed marijuana outlets, th…	1R21DA047501-01A1	2019	294912
NIH	Using Participatory Systems Modeling to Understand Community Influences on Cardiovascular Health	Approximately 30% of cardiovascular (CV) mortality is potentially preventable through the adoption of healthy behaviors, such as regular physical activity, healthy diet, and not smoking. Adoption of these behaviors is influenced by the community environments where patients reside and variation in these environments is associated with disparities in CV mortality. Eliminating these placed-based dis…	Cardiovascular disease remains the leading cause of death in the US, and approximately one-third of cardiovascular mortality is potentially preventable. Adoption of healthy behaviors to prevent cardiovascular mortality is shaped by the community environments in which patients live, resulting in geographic disparities in their uptake. This proposal aims to better understand the complex mechanisms …	1K08HL143133-01A1	2019	167881
NIH	Improving medication adherence among people with diabetes who are homeless	PROJECT SUMMARY The long-term objective of this project is to reduce the diabetes health disparities of people with type 2 Diabetes who experience Homelessness, herein abbreviated as DH. The study will focus on diabetes medication adherence as a modifiable behavior known to correlate with glycemic control, all-cause mortality, all-cause hospitalization, and health care cost. The aims are to: (1) …	PROJECT NARRATIVE People with diabetes who are homeless die of preventable chronic diseases, including diabetes, at younger ages than their housed peers. Medication adherence is a modifiable behavior linked to improved mortality and diabetes-specific and overall health outcomes. The proposed work aims to design an intervention tailored to the needs of people with diabetes experiencing homelessnes…	1K23DK118117-01A1	2019	163890
NIH	Influence of prenatal air pollutant and stress exposures on sleep outcomes in urban preschool-aged children	Project Summary/Abstract Sleep problems are one of the most common health concerns among parents of young children. Adequate sleep is important to normal growth and development and persistent early childhood sleep problems impact a host of behavioral, cognitive, and physical health outcomes, with potential lifelong consequences. Studies demonstrate a higher prevalence of sleep disturbances in rac…	Project Narrative Starting in utero, central nervous system (CNS) processes and networks, including the neural connectivity framework involved in sleep regulation, are vulnerable to environmentally induced programming by both ambient particulate matter and psychosocial stress. This prospective longitudinal study will be first to examine associations among prenatal air pollution, chronic maternal …	1R01HL147328-01	2019	861996
NIH	Determinants of insufficient sleep among blacks and effects on disparities in health outcomes	Project Summary Insufficient sleep (IS), stemming from sleep apnea, shift work, insomnia, working over 40 hr./week, unfavorable sleep environments and/or volitional reduction of bedtime, is associated with increased risk of cardiovascular disease (CVD) markers (elevated blood pressure, insulin resistance, dyslipidemia and arterial stiffness), inflammatory markers (interleukin-6, tumor necrosis fa…	Project Narrative This proposal is predicated upon compelling data that blacks exhibit a three-fold greater risk of insufficient sleep (<7 hours) compared with whites, and that insufficient sleep is associated with increased risk of cardiovascular disease and brain injury. It will provide multi-level evidence on the impact of the psychosocial and environmental factors on insufficient sleep among …	1R01HL142066-01A1	2019	840599
NIH	Impact of ecological park restoration on health in low income neighborhoods: A natural experiment	Summary Individuals living in socioeconomically deprived inner cities have disproportionately high rates of cardiovascular disease, cancers, Type 2 diabetes and obesity, which have stress- and physical activity-related etiologies. Previous research on the urban built environment suggests that parks may reduce stress and increase physical activity. Yet, the causal health relationships have been di…	Project narrative Using a natural experiment, this project will evaluate the effects of ecological restoration of unmaintained Detroit city parks on physical activity, stress and cardio-metabolic health employing a non-randomized design. Our findings will inform built environment planning and policies designed to mitigate pervasive socioeconomic disparities in obesity, cancer and cardio- metaboli…	1R01CA239187-01	2019	636112
NIH	Individually tailored physical activity intervention for Latina adolescents: Ninas Saludables	Abstract Latina adolescents report low levels of physical activity, with only 3% meeting national physical activity guidelines, and are at high lifetime risk for conditions related to inactivity, such as obesity, metabolic syndrome, and diabetes. Interventions grounded in sound psychosocial theory and leveraging growing technology use in Latina adolescents are needed to reverse patterns of inacti…	Project Narrative: Latina adolescents report high rates of inactivity and are at especially high lifetime risk for diabetes, obesity, and other lifestyle-related conditions. The proposed study seeks to promote physical activity among this at-risk, understudied population by conducting a randomized controlled trial of an individually tailored, theory-based multi-technology physical activity interv…	1R01NR017876-01A1	2019	627572
NIH	Childrens flame retardant exposures measured by passive wristbands: Sex specific associations, social adversity, and socio-cognitive development	Project Summary/Abstract Children living in the United States are frequently exposed to polybrominated diphenyl ethers (BDEs) and organophosphate-based compounds (OPFRs) that are used as flame retardants in consumer goods. While the effects of BDE exposure on children’s neuro-cognitive and behavioral development has been studied, there is a lack of data on the developmental effects of OPFR exposu…	Public Health Statement The proposed research will provide new information on children’s’ exposures to flame retardants and their association with children’s neuro-cognitive, behavioral, and executive functioning skills. By examining the interaction between chemical and social stressors, these results may inform multi-disciplinary intervention strategies to reduce the prevalence and/or persistenc…	1R01ES029497-01A1	2019	590407
NIH	A cluster-randomized controlled trial testing the effectiveness of the Life Enhancing Alcohol-management Program (LEAP) for Housing First residents	PROJECT SUMMARY/ABSTRACT People experiencing chronic homelessness comprise a small yet high-morbidity, high-cost subset of the larger homeless population and are disproportionately impacted by alcohol-related harm. Unfortunately, traditional abstinence-based treatment does not adequately reach or engage this population, and both firsthand (problems stemming from one’s own alcohol use) and secondh…	PUBLIC HEALTH RELEVANCE STATEMENT We will test the effectiveness of the Life Enhancing Alcohol-management Program (LEAP) in reducing alcohol use and alcohol-related harm among Housing First residents. In the short term, this project is positioned to make a strong, immediate public health impact by reducing alcohol-related harm and improving quality of life in a vulnerable and marginalized populat…	1R01AA026593-01A1	2019	645101
NIH	HOME DM-BAT: Home-based Diabetes-Modified Behavioral Activation Treatment for Low Income Seniors with T2DM	Persistent disparities based on race/ethnicity and socioeconomic status in healthcare are well documented in the United States. Social determinants of health are key drivers of health disparities, especially in the elderly. Type 2 diabetes (T2DM) is a chronic disease that is highly prevalent in the elderly, associated with significant racial/ethnic disparities, and impacted by social determinants…	Diabetes disproportionately impacts ethnic minority elders and is associated with increased morbidity, mortality and disability. Key drivers of health disparities, and thus an important area for intervention, are the social determinants of health; and while psychosocial factors are important mutable social determinants of health, few large RCTs have tested interventions that address the unique ps…	1R01DK118038-01A1	2019	671330
NIH	Fragile Families and the Transition to Adulthood	Fragile Families and the Transition to Adulthood – HD036916 Project Summary/Abstract The Fragile Families and Child Wellbeing Birth Cohort Study (FFCWS) is following a stratified, multistage, probability sample of nearly 5,000 children born in large US cities between 1998 and 2000. Interviews were conducted with mothers and fathers at birth and again when children were 1, 3, 5, 9, and 15 years ol…	Fragile Families and the Transition to Adulthood – HD036916 Project Narrative This project will extend the Fragile Families and Child Wellbeing Study (FFCWS), a birth cohort study based on a national probability sample of approximately 4,900 children born in large US cities (populations of 200,000 or more) between 1998 and 2000, by collecting data on the transition to adulthood, around the time o…	2R01HD036916-16A1	2019	1029901
NIH	Social networks and disparities in health behaviors and breast cancer outcomes in immigrant women	ABSTRACT Breast cancer (BC) is the most commonly diagnosed cancer and cause of cancer mortality in Asian/Pacific Islander (API) and Hispanic women, the two most rapidly growing minority ethnic groups in the US due to immigration. Once diagnosed, immigrant API women have similar or worse, and immigrant Hispanic women have better, BC survival than ethnically similar, US-born women, the latter despi…	NARRATIVE Breast cancer (BC) is the most commonly diagnosed cancer and cause of cancer mortality in Asian/Pacific Islander (API) and Hispanic women; BC mortality varies substantially by immigrant status but factors underlying these disparities are unknown. This study will examine the multilevel (neighborhood and individual) influence of social networks on health behaviors and BC outcomes in diver…	1R01CA230440-01A1	2019	640970
NIH	Integrating novel GIS and GPS data to assess the impact of built environments on changes in BMI, physical activity and cancer-related biomarkers in two successful weight loss interventions in women at	In 2018, 266,120 new cases of invasive breast cancer are expected. The Breast Cancer and Environment Research Program, funded by NIEHS and NCI, identified a need to better understand environmental exposures to inform cancer prevention efforts. Further, Just in Time Adaptive Interventions (JITAIs) employ temporal and spatial cues to prompt behavior change, but little is known about spatial predict…	Women in two weight loss interventions changed their behavior overtime. We will assess how the environment around them may have affected their behaviors to inform future studies that use spatial cues to prompt behavior change.	1R01CA228147-01A1	2019	519007
NIH	Housing Characteristics and Child Health	Project Summary Although safe and affordable housing is a critical foundation for child health, such housing is in short supply. To address the lack of affordable housing, policymakers developed the Low-Income Housing Tax Credit (LIHTC) program. Since 1986, LIHTC—a federal tax credit given to affordable housing developers—has funded the development of 3 million housing units that meet certain qua…	Project Narrative Safe and affordable housing is a critical foundation for child health. This project seeks to investigate the health status of children who live in housing constructed using the Low Income Housing Tax Credit—the nation's largest funder of affordable housing.	1R03HD098411-01	2019	88520
NIH	Systems Science Informed Multilevel Theoretical Model of Cardiovascular Health in Native Hawaiians	PROJECT SUMMARY The purpose of this K01 application is to support the research and career development of Dr. Claire Townsend Ing in establishing herself as an independent investigator engaging community and using system science theory and methods to examine and address multilevel determinants of cardiovascular disease. Native Hawaiians bear a disproportionate burden of hypertension and cardiovasc…	PROJECT NARRATIVE This research will collect data on multilevel determinants of blood pressure in Native Hawaiians and engage Native Hawaiian community leaders in the creation of a novel, multilevel theoretical model of cardiovascular health. This improved understanding of the structure and processes of multilevel determinants of cardiovascular health is critical to the creation of culturally rel…	1K01HL146930-01	2019	174124
NIH	Mindfulness-intervention to Address PTSD in Trauma-exposed, Homeless Women	ABSTRACT Posttraumatic stress disorder (PTSD) is a major public health concern that disproportionately effects minorities and those with low-socioeconomic status, such as homeless women, creating a critical health disparity. PTSD has been linked with dysregulated hypothalamic-pituitary-adrenal (HPA) functioning and increased inflammation, which can lead to long-term physical-health problems and P…	PROJECT NARRATIVE Posttraumatic stress disorder (PTSD) disproportionately impacts minorities and those with low-socioeconomic status such as homeless women. This study proposes a mixed-methods, open-label, parallel, randomized clinical trial of a modified Mindfulness-based Stress Reduction intervention to reduce PTSD symptoms in homeless women and to explore physiological correlates of treatment-…	1K01MD013910-01	2019	141955
NIH	Using agent-based modeling to compare strategies that can reduce rural-urban disparities in cardiovascular disease	Project Summary Rural-urban disparities in mortality attributable to cardiovascular disease (CVD) have widened in the United States during the past several decades. The complex interplay of preventive health care delivery and community-level behavioral and contextual factors contribute to the differences in cardiovascular health between rural and urban residents. Recently, systems science and sim…	Project Narrative As the consequence of rural-urban health disparities in cardiovascular disease risk factors, the US rural population suffers a disproportionately higher prevalence, mortality and economic burden of cardiovascular disease than the urban population. This simulation analysis study will test and compare evidence-based clinical or public health interventions and identify those interv…	1R01MD013886-01	2019	421443
NIH	Sex and Race/Ethnicity-specific Multilevel Factors Influencing Pubertal Trajectories: a Population-based Study	ABSTRACT Age of pubertal onset has declined dramatically in both girls and boys in the US, with substantial racial/ethnic disparities. This has important public health implications as early puberty is linked with a variety of detrimental adolescent behavioral and emotional outcomes as well as adult chronic diseases. In response to these trends, clinicians have adjusted by shifting the guidelines …	PUBLIC HEALTH RELEVANCE STATEMENT Early puberty has been found to increase the risk of depression and behavioral difficulties during adolescence, and of several chronic diseases in adulthood. Despite the observed trend toward earlier pubertal development in US adolescents, little is known about current normative pubertal timing among minorities or boys, nor modifiable risk factors that may influe…	1R01HD098220-01	2019	616813
NIH	Multimorbidity, Rurality, and Outcomes in Atrial Fibrillation in the Community	PROJECT SUMMARY Atrial fibrillation (AF) is the most common cardiac arrhythmia, affecting up to 6 million Americans. The incidence of AF has stabilized over the last decade, and despite continued emphasis on optimizing treatment strategies for AF, their outcomes have largely not improved. These concerning findings indicate that the epidemic of AF persists and its burden is unabated in recent year…	PROJECT NARRATIVE Atrial fibrillation is a major public health problem affecting nearly 6 million Americans; yet, despite the development of new treatments for these patients, their clinical outcomes have not improved over recent years. The purpose of our study is to gain a better understanding how patient characteristics, including comorbidities, activities of daily living, and characteristics o…	1R21AG062580-01	2019	249245
NIH	Creating Peace: community-based youth violence prevention to address racism and discrimination	In response to RFA-MD-18-005, “Youth Violence Prevention Interventions that Incorporate Racism Discrimina- tion Prevention,” this proposed study will examine, via a cluster-randomized controlled trial, the effectiveness of a trauma-focused, gender-transformative youth violence prevention program that integrates racism and dis- crimination prevention. In the United States, racial/ethnic minority y…	This community-partnered study will examine, via a cluster-randomized controlled trial, the effectiveness of a trauma-focused, gender-transformative youth violence prevention program that integrates racism and discrimi- nation prevention. Set in 24 neighborhoods in Pittsburgh, Pennsylvania with concentrated social and economic disadvantage, this study addresses gender and racial injustice through…	1R01MD013797-01	2019	573476
NIH	Come As You Are - Assessing the Efficacy of a Nurse Case Management HIV Prevention and Care Intervention among Homeless Youth	Youth experiencing homelessness (YEH) are at high risk for HIV, with prevalence estimates as high as 13%, underscoring the need for targeted HIV prevention programs. YEH engage in more sexual risk behaviors than stably housed youth, yet underutilize existing HIV prevention programs and prevention care delivery, including low uptake of PrEP and nPEP. Nurse case management (NCM) enhanced with motiv…	Few HIV prevention programs prioritize the unique HIV prevention needs of youth experiencing homelessness (YEH) including access to and engagement in the full continuum of behavioral and biomedical HIV prevention methods, particularly PrEP and nPEP. There is a critical need to test theory-based, youth-friendly HIV prevention interventions among YEH that are personalized, relevant to youth, and sc…	1R01NR017837-01A1	2019	699693
NIH	The Effect of Neighborhood Change on Health and Well-Being	Project Summary This is a study of how neighborhoods are changing their racial/ethnic and income composition as a result of mobility choices made by individual families. The consequent changes in segregation and disparate local environments for people of different race, ethnicity, and income have substantial potential consequences for their health and well-being. The study takes advantage of acce…	Project Narrative This project will study the changes in neighborhood racial/ethnic and socioeconomic composition that occurred in the 2000-2010 decade in all metropolitan areas of the United States. It will decompose net neighborhood changes into the flows of in-movers and leavers in different kinds of neighborhoods and evaluate the characteristics of persons involved in flows in each direction.…	1R01HD095653-01A1	2019	445057
NIH	Influence of patient-centered HIV care on retention and viral suppression disparities	PROJECT SUMMARY Achieving high rates of retention in human immunodeficiency (HIV) care and viral suppression through antiretroviral therapy not only reduces mortality, but also is a means to reduce the incidence of HIV in affected communities because viral suppression greatly decreases communicability and prevents the transmission of resistant strains of the virus. Retention in care and viral sup…	NARRATIVE To address racial/ethnic disparities in HIV care and treatment, HIV providers and the health care system need to provide optimum support to all people living with HIV infection so that they can achieve viral suppression. Viral suppression not only benefits the individual, but it also benefits the community by decreasing the number of people who can transmit HIV infection and by preventi…	1R01MD012421-01A1	2019	278650
NIH	The Role of Socioeconomic Status, Cortisol, and the Home Environment in the Development of Infants' Attentional Control	The negative impacts of economic stress on infants' development persist across the lifespan (Melrose et al., 2014). As such, understanding how early deficits pertaining to socioeconomic status (SES) emerge, and what processes potentially underlie the development of such deficits is a critical step toward the creation of efficient and effective intervention programs. It has been proposed that nega…	The proposed investigation seeks to advance our understanding of the emergence of, and potential intervening processes leading to, socioeconomic status (SES) related cognitive deficits by following infants at 3.5, 5, and 6.5 months of age and examining their attentional control capabilities in the context of their SES and basal cortisol levels. Furthermore, to examine a potential source of infant…	1F31HD096790-01A1	2019	45016
NIH	Associations of Neighborhood Green Space and Social Disadvantage with Stress-Sensitive Inflammatory Biomarkers	PROJECT SUMMARY/ABSTRACT Cardiovascular disease (CVD) is a major public health concern that affected 41% of the United States population and cost $555 billion in medical spending and lost productivity in 2016. Prevention strategies that intervene on social determinants of health, such as neighborhood environmental characteristics, are one approach to decreasing the growing burden of CVD. Neighbor…	PROJECT NARRATIVE Cardiovascular disease is an escalating health burden that may benefit from prevention strategies aimed at addressing social determinants of health, such as intervening on modifiable physical factors of neighborhood environments. This study will test whether neighborhood green space is associated with lower levels of stress sensitive pro-inflammatory biomarkers and is a resilien…	1F31HL146080-01	2019	45016
NIH	Understanding the Multilevel Drivers of Liver Cancer Disparities	Project Summary/Abstract From 2000-2014, hepatocellular carcinoma, or HCC, incidence rates increased nearly 4% per year, while most cancers in the United States were on the decline. HCC disproportionately impacts minority racial/ethnic groups who are diagnosed at rates approximately twice that of non-Hispanic Whites. To inform primary prevention strategies that will reduce disparities in HCC risk…	Project Narrative While most cancer incidence and mortality in the United States are declining, the burden of liver cancer is increasing; yet, we do not understand what causes 40% of these cancers. Furthermore, this cancer impacts racial/ethnic groups disproportionately, with minority racial/ethnic groups who are diagnosed at rates approximately twice that of non-Hispanic Whites. Therefore we pro…	1R01CA225478-01A1	2019	680549
NIH	The COMIDITA study: urban Latino toddlers, diet intake and developmental outcomes	Children of recently immigrated Latinos are at increased risk for exposure to multiple social and environmental factors that also contribute to inadequate nutrient intake, disadvantaging their development. Folate, a key methyl donor critical for DNA synthesis, methylation, and neurodevelopment, can be ingested as naturally occurring food folate or as synthetic folic acid (FA), present in fortifie…	We propose to examine whether deficient folate or high folic acid intake at age 24 months lead to poorer cognitive and behavior test scores at ages 30 and 36 months in children of poor urban Latina immigrants who attend Early Head start. We will use longitudinally collected data from 145 two year olds, (90 will be new recruits and 55 are already participants in an ongoing feasibility pilot), in o…	1R21MD013622-01A1	2019	202500
NIH	CRISOL: Building Community Resilience and Integrating Efforts to Understand and Address Syndemic Health Conditions Afflicting Young LatinoImmigrants	PROJECT SUMMARY Latinos make up 47% of immigrants living in the U.S. and represent one of the most socioeconomically disadvantaged and marginalized populations. Data suggest that some Latino immigrant groups experience a disproportionate burden of substance abuse, exposure to domestic and community violence, and HIV/STIs. Studies have also shown high rates of depression, anxiety, and post-traumat…	PROJECT NARRATIVE Latino immigrants experience a disproportionate burden of substance abuse, exposure to violence, HIV/AIDS, and poor mental health (SAVAME). For this population, these syndemic conditions and their determinants are neither well understood nor effectively addressed by current prevention and treatment efforts. This study will increase our understanding of the extent and determinant…	1R21MD012352-01A1	2019	198755
NIH	Cryptococcus, an Urban Fungus: Early-life Exposure and Allergic Sensitization in Puerto Ricans	Project Summary/Abstract Cryptococcus spp. represent an understudied genus of fungi that appears to have relevance to allergy and asthma. This genus has previously been understudied due to difficulties in culturing, and early-life environmental exposures are not well characterized. We propose to use high-throughput DNA sequencing to comprehensively measure exposure after birth to this fungal grou…	Project Narrative Cryptococcus spp. represent a genus of fungi that appears to have relevance to allergy and asthma, but environmental exposure to these species have been understudied due to difficulties in culturing. We will use high-throughput DNA sequencing to study early- life exposures to species within this genus in an urban, Hispanic birth cohort that is at high risk of developing allergic…	1R03ES029301-01A1	2019	68466
NIH	The Legacy Effects of Discriminatory Housing Policies on Community Availability of Alcohol	Project Summary We propose to develop a GIS-based method for identifying areas historically subject to redlining, blockbusting, and other discriminatory housing practices to understand the long-term impact of these public policies and practices on current day community availability of alcohol (CAA). We will build on our earlier research by deriving and validating such areas through archival resea…	Project Narrative Our understanding of discrimination and community availability of alcohol are commonly leveraged separately to address public health issues. By combining these two often separately considered elements into one analysis, we will deliver some of the first insights into the outcomes of historical housing discrimination on contemporary alcohol availability. This will be of great imp…	1R21AA026674-01A1	2019	184063
NIH	Financial incentives for homeless smokers: A community-based RCT	PROJECT SUMMARY / ABSTRACT Homeless people have a 3.5-fold higher prevalence of cigarette smoking in comparison to non-homeless people, contributing to 2-fold higher rates of lung cancer and 3- to 5-fold higher rates of tobacco-attributable death. Homeless smokers want to quit, but studies have not yet uncovered the optimal approach to help them do so. In a recently published 8-week pilot randomi…	PROJECT NARRATIVE Homeless people have a 3.5-fold higher prevalence of cigarette smoking in comparison to non-homeless people, contributing to 2-fold higher rates of lung cancer and 3- to 5-fold higher rates of tobacco-attributable death. To advance the public health objective of improving smoking cessation in socioeconomically disadvantaged populations, we will conduct a community-based randomiz…	1R01CA235617-01	2019	469600
NIH	Impacts of modifiable factors on personal exposures and acute health	Project Summary My long-term goal is to identify how individuals can mitigate exposures to the deleterious health effects of air pollution through practical lifestyle adjustments. My primary project objective is to investigate how an individual's choices influence personal exposures to traffic-related air pollutants (TRAP) and the corresponding acute health effects. It has been reported that traf…	Project Narrative I seek to identify how individuals can lessen deleterious health effects due to air pollution. My primary research objective is to investigate how an individual's commuting choices influence personal exposure to traffic pollutants and the severity of subsequent acute health effects.	1K99ES029116-01A1	2019	87238
NIH	Relationship Between Indoor Ultrafine Particle Exposure and Respiratory Morbidity, Inflammation, and Oxidative Stress in Children with Asthma	Relationship Between Indoor Ultrafine Particle Exposure and Respiratory Morbidity, Inflammation, and Oxidative Stress in Children with Asthma. Particulate matter (PM) is a criteria pollutant, and exposures have been linked with acute and chronic health effects, including respiratory morbidity and mortality. The smallest form of PM, ultrafine PM (UFP), enters and disperses freely in the lungs, and…	PROJECT NARRATIVE Children and adults in the United States spend a majority of their time in the indoor home environment, and air pollution within this environment plays an important role in acute and chronic respiratory health effects. We know very little about one of the most potentially harmful components of air pollution, ultrafine particles, due to limitations in measurement and monitoring t…	1K23ES029105-01A1	2019	196761
NIH	Overcoming barriers to cancer screening among women living in rural and segregated communities	PROJECT SUMMARY In 2018, 4,170 women will die from cervical cancer and 23,240 will die from colorectal cancer, yet many of these deaths avoidable through cancer screening. Cancer mortality rates and screening prevalence vary by geography, with women living in rural and racially-segregated areas more likely to die from, but less likely to screen for, these cancers compared to women in other areas.…	PROJECT NARRATIVE Screening can reduce cancer mortality rates, including for cervical and colorectal cancers, but screening is lower and mortality is higher among people living in rural and segregated areas compared to people living elsewhere. The public health implications of the proposed project include the identification of novel, multilevel determinants of cancer screening among women in vuln…	1K22CA225705-01A1	2019	194944
NIH	Effect of the Housing and Urban Development’s Smokefree Public Housing Rule on Air Quality and Health in the District of Columbia	Abstract The goal of this study is to provide a comprehensive evaluation of the U.S. Housing and Urban Development's (HUDs) smoke-free public housing rule, effective August 3, 2018, in the District of Columbia Housing Authority. The rule prohibits lit tobacco products and hookah use in all living units, common areas, administrative office buildings, and outdoor areas up to 25 feet in all public h…	Project Narrative The goal of the proposed study is to provide a comprehensive evaluation of the U.S. Housing and Urban Development's (HUDs) smoke-free public housing rule, effective August 3, 2018, in the District of Columbia Housing Authority. The proposed study utilizes an innovative combination of qualitative and quantitative measures to provide an in-depth evaluation of the rule, including i…	1R01CA226074-01A1	2019	659237
NIH	Indoor Air Quality and Respiratory Morbidity in School-Aged Children with Bronchopulmonary Dysplasia	Project Summary/Abstract While the care of premature infants continues to improve survival for infants born at increasingly shorter gestational ages, there is no evidence that the rate of bronchopulmonary dysplasia (BPD), the most common chronic lung disease of prematurity, is significantly declining, leaving an overall growing population of children with substantial respiratory health impairment…	Narrative Bronchopulmonary dysplasia (BPD) is the most common respiratory disease affecting children born prematurely and leads to long-term respiratory symptoms and lung function impairment throughout childhood. This study will, for the first time, evaluate the contribution of indoor sources of respiratory irritants to respiratory health impairment in school-aged children with BPD. This informat…	1R01ES030100-01	2019	793230
NIH	Multifactorial spatiotemporal analyses to evaluate environmental triggers and patient-level clinical characteristics of severe asthma exacerbations in children	Asthma is a chronic heterogeneous airway disorder characterized by inflammation, mucus hypersecretion, airway hyperreactivity, and impaired airflow. Severe exacerbations of asthma occur frequently in children and require immediate use of systemic steroid therapy to prevent serious outcomes such as hospitalization or death. In addition to direct health risks, pediatric asthma exerts a substantial …	PROJECT NARRATIVE Asthma affects 1 in 10 children in the United States, and severe asthma exacerbations require immediate medical attention to prevent hospitalization or death. A wide variety of environmental triggers such as pollutants and allergens are associated with asthma symptoms, but the interaction between different environmental triggers and person-level characteristics such as obesity, …	1R21HL145415-01	2019	120500
[truncated: 105 more rows]
