# Supplementary material for: The intersection of health and housing: Analysis of the research portfolios of the National Institutes of Health, Centers for Disease Control and Prevention, and U.S. Department of Housing and Urban Development
Source: PLoS One. 2024 Jan 29;19(1):e0296996. doi: 10.1371/journal.pone.0296996 (PMC10824422; doi:10.1371/journal.pone.0296996)
Supplement: S2 Table — (XLSX) [file pone.0296996.s003.xlsx]

## Sheet: Excel Table 2
S2 Table. Projects by Population, Housing Pathways and Themes (FY 2016-2020)
	Neighborhood				Safety and Quality		Affordability	Stability			Other	Total
	Built environment (n=199, 35%)	Neighborhood Socioeconomic Disadvantage (n=113, 20%)	Neighborhood Risk Characteristics (n=101, 18%)	Segregation (n=21, 4%)	Housing Environmental Exposures (n=179, 32%)	Housing Remediations (n=40, 7%)	Individual Socioeconomic Disadvantage (n=145, 26%)	Homelessness (n=52, 9%)	Subsidized Housing (n=51, 9%)	Housing Insecurity (n=46, 8%)	Other Housing Themes (n=8, 1%)	Total Projects (N=565)
Adults (ages 19+)/Age Unspecified (n=472, 84%)	171 (36%)	87 (18%)	90 (19%)	19 (4%)	142 (30%)	34 (7%)	121 (26%)	44 (9%)	46 (10%)	44 (9%)	6 (1%)	472
Children (through age 18) (n=254, 45%)	79 (31%)	57 (22%)	42 (17%)	6 (2%)	88 (35%)	19 (7%)	66 (26%)	27 (11%)	16 (6%)	15 (6%)	4 (2%)	254
Low-income (n=206, 36%)	44 (21%)	43 (21%)	24 (12%)	5 (2%)	48 (23%)	21 (10%)	144 (70%)	52 (25%)	50 (24%)	21 (10%)	0 (0%)	206
Minority Race/Ethnicity (n=200, 35%)	89 (45%)	60 (30%)	62 (31%)	15 (8%)	45 (23%)	1 (1%)	55 (28%)	9 (5%)	10 (5%)	7 (4%)	2 (1%)	200
Urban (n=193, 34%)	84 (44%)	41 (21%)	38 (20%)	7 (4%)	59 (31%)	12 (6%)	53 (27%)	17 (9%)	17 (9%)	13 (7%)	0 (0%)	193
Homeless Individuals (n=52, 9%)	5 (10%)	2 (4%)	3 (6%)	0 (0%)	0 (0%)	4 (8%)	10 (19%)	52 (100%)	4 (8%)	8 (15%)	0 (0%)	52
Rural (n=46, 8%)	14 (30%)	7 (15%)	4 (9%)	4 (9%)	19 (41%)	1 (2%)	12 (26%)	1 (2%)	3 (7%)	1 (2%)	1 (2%)	46
Pregnant Persons (n=39, 7%)	13 (33%)	10 (26%)	8 (21%)	3 (8%)	22 (56%)	0 (0%)	10 (26%)	0 (0%)	0 (0%)	2 (5%)	0 (0%)	39
Sexual and Gender Minorities (n=15, 3%)	8 (53%)	1 (7%)	6 (40%)	0 (0%)	0 (0%)	0 (0%)	1 (7%)	2 (13%)	0 (0%)	1 (7%)	0 (0%)	15
Incarcerated (n=16, 3%)	2 (13%)	2 (13%)	4 (25%)	0 (0%)	1 (6%)	2 (13%)	5 (31%)	7 (44%)	2 (13%)	5 (31%)	0 (0%)	16
Persons with disabilities (n=14, 2%)	5 (36%)	2 (14%)	0 (0%)	0 (0%)	4 (29%)	4 (29%)	3 (21%)	0 (0%)	0 (0%)	3 (21%)	0 (0%)	14
Immigrants/ Refugees (n=13, 2%)	6 (46%)	5 (38%)	5 (38%)	0 (0%)	0 (0%)	0 (0%)	1 (8%)	0 (0%)	0 (0%)	2 (15%)	0 (0%)	13
Military/Veterans (n=7, 1%)	2 (29%)	0 (0%)	3 (43%)	0 (0%)	1 (14%)	1 (14%)	0 (0%)	2 (29%)	0 (0%)	0 (0%)	0 (0%)	7
Foster Care (n=3, 1%)	1 (33%)	0 (0%)	0 (0%)	0 (0%)	0 (0%)	1 (33%)	1 (33%)	2 (67%)	0 (0%)	2 (67%)	0 (0%)	3
Note: Populations and housing themes are not mutually exclusive (i.e., one project could have multiple populations and/or housing themes). Table percentages indicate row percentages. Percentages in the housing theme and population headers indicate the percentage of total projects.
